# Supplementary material for: UCtracker: A Deep Learning–Based DNA Methylation Model for Noninvasive Diagnosis and Recurrence Surveillance of Urothelial Carcinoma in a Prospective Study
Source: Adv Sci (Weinh). 2026 Aug 3:e76710. Online ahead of print. doi: 10.1002/advs.76710 (PMC13430930; doi:10.1002/advs.76710)
Supplement: Supplementary file 2 — Supporting File 2: advs76710‐sup‐0002‐TableS1‐S6.xlsx. [file ADVS-9999-e76710-s002.xlsx]

## Sheet: Table S1
Supplementary Table S1 Clinical characteristics and WGBS sequencing information of the discovery cohort
sampleID	Participating centers	Age, years	Gender	Disease type	Tumor location	Operation	Sample type	Pathological T stage	Pathological N stage	Pathological M stage	Grade (2014)	Grade (1973)	Reference	mean_seqDepth (x)	BS Conversion Rate	Read-mixing analysis	Tumor fraction
T3	PKUFH	76	Male	UTUC	Renal pelvis	LS-RNU	tumor issue	pT1	N0	Mx	Low	G2	h19	4.7	0.9978
T11	PKUFH	70	Male	UTUC	Renal pelvis	LS-RNU	tumor issue	pT1	N0	Mx	Low	G1	h19	5.17	0.9979	Yes	0.8722
T15	PKUFH	57	Male	UTUC	Renal pelvis	LS-RNU	tumor issue	pT1	N0	Mx	Low	G2	h19	4.93	0.9977
T45	PKUFH	72	Male	UTUC	Ureter	LS-RNU	tumor issue	pT2	N0	Mx	High	G3	h19	8.3	0.998
T46	PKUFH	77	Male	UTUC	Renal pelvis	LS-RNU	tumor issue	pT1	N0	Mx	Low	G2	h19	6.5	0.9962
T48	PKUFH	65	Female	UTUC	Ureter	LS-RNU	tumor issue	pT1	N0	Mx	High	G3	h19	7.72	0.9965
T52	PKUFH	74	Female	UTUC	Ureter	LS-RNU	tumor issue	pT2	N0	Mx	High	G3	h19	8.87	0.9967
T53	PKUFH	78	Male	UTUC	Ureter	LS-RNU	tumor issue	pT2	N0	Mx	High	G3	h19	10.64	0.9966
T54	PKUFH	71	Female	UTUC	Renal pelvis+Ureter	LS-RNU	tumor issue	pT3	Nx	Mx	High	G3	h19	7.74	0.9981
T55	PKUFH	69	Female	UTUC	Renal pelvis	LS-RNU	tumor issue	pT3	Nx	Mx	High	G3	h19	7.17	0.9966	Yes	0.8825
P54	PKUFH	71	Female	UCB	Bladder	TUR-BT	tumor issue	pT1	N0	Mx	Low	G2	h19	3.33	0.9991
P4	PKUFH	88	Male	UCB	Bladder	TUR-BT	tumor issue	pT1	N0	Mx	High	G3	h19	3.47	0.9904
P11	PKUFH	84	Male	UCB	Bladder	TUR-BT	tumor issue	pT1	N0	Mx	High	G3	h19	4.18	0.9947
P14	PKUFH	66	Male	UCB	Bladder	TUR-BT	tumor issue	pT1	N0	Mx	High	G3	h19	5.27	0.9956
P30	PKUFH	76	Female	UCB	Bladder	TUR-BT	tumor issue	pT1	N0	Mx	High	G3	h19	3.6	0.9911
P33	PKUFH	77	Male	UCB	Bladder	TUR-BT	tumor issue	pT1	N0	Mx	High	G3	h19	4.85	0.9908
P43	PKUFH	72	Male	UCB	Bladder	TUR-BT	tumor issue	pT1	N0	Mx	High	G3	h19	7.59	0.9927
BD088TT	PKUFH	70	Male	UCB	Bladder	TUR-BT	tumor issue	pT1	N0	Mx	High	G2	h19	16.54	0.9966
BD235TT	PKUFH	54	Female	UCB	Bladder	TUR-BT	tumor issue	pT1	N0	Mx	High	G2	h19	21.97	0.997
BD262TT	PKUFH	69	Male	UCB	Bladder	TUR-BT	tumor issue	pT1	N0	Mx	High	G2	h19	17.21	0.997	Yes	0.9687
BD285TT	PKUFH	63	Female	UCB	Bladder	TUR-BT	tumor issue	pT1	N0	Mx	High	G2	h19	14.82	0.997	Yes	0.9963
BD314TT	PKUFH	61	Male	UCB	Bladder	TUR-BT	tumor issue	pT1	N0	Mx	High	G2	h19	17.02	0.997	Yes	0.8963
BD286TT	PKUFH	54	Female	UCB	Bladder	LSRC	tumor issue	pT2	N0	Mx	High	G3	h19	17.3	0.9973
BD291TT	PKUFH	50	Male	UCB	Bladder	LSRC	tumor issue	pT2b	N0	Mx	High	G3	h19	17.3	0.9971
BD295TT	PKUFH	71	Male	UCB	Bladder	LSRC	tumor issue	pT2	N0	Mx	High	G3	h19	24.84	0.9974
BD361TT	PKUFH	69	Male	UCB	Bladder	LSRC	tumor issue	pT3a	N1	Mx	High	G3	h19	18.53	0.9968
BD308TT	PKUFH	57	Male	UCB	Bladder	LSRC	tumor issue	pT1	N0	Mx	High	G2	h19	19.47	0.9971	Yes	0.909
BD300TT	PKUFH	71	Male	UCB	Bladder	LSRC	tumor issue	pT2b	N0	Mx	High	G3	h19	16.26	0.9967
BD320TT	PKUFH	51	Male	UCB	Bladder	LSRC	tumor issue	pT2b	N0	Mx	High	G3	h19	22.33	0.997
BD404TT	PKUFH	61	Male	UCB	Bladder	TUR-BT	tumor issue	pT1	N0	Mx	High	G2	h19	19	0.9973
BD044TN	PKUFH	64	Male	UCB	Bladder		normal tissue						h19	13.35	0.9969
BD291TN	PKUFH	50	Male	UCB	Bladder		normal tissue						h19	17	0.9967
BD295TN	PKUFH	50	Male	UCB	Bladder		normal tissue						h19	22.62	0.9968
BD300TN	PKUFH	71	Male	UCB	Bladder		normal tissue						h19	19.05	0.9965
BD308TN	PKUFH	57	Male	UCB	Bladder		normal tissue						h19	18.53	0.997
BD315TN	PKUFH	64	Male	UCB	Bladder		normal tissue						h19	16.59	0.9967
BD317TN	PKUFH	71	Male	UCB	Bladder		normal tissue						h19	18.66	0.9969
BD320TN	PKUFH	51	Male	UCB	Bladder		normal tissue						h19	14.37	0.9969
BD404TN	PKUFH	61	Male	UCB	Bladder		normal tissue						h19	17.57	0.9968
BD405TN	PKUFH	61	Male	UCB	Bladder		normal tissue						h19	17.39	0.9973
BD418TN	PKUFH	67	Female	UCB	Bladder		normal tissue						h19	20.13	0.9972
BD419TN	PKUFH	71	Female	UCB	Bladder		normal tissue						h19	16.95	0.9972
JYP	PKUFH	62	Female	UTUC	Ureter		normal tissue						h19	7.28	0.9984
LJ	PKUFH	71	Female	UTUC	Ureter		normal tissue						h19	7.35	0.9984
LSH	PKUFH	74	Male	UTUC	Ureter		normal tissue						h19	7.72	0.9983
ST-708798	PKUFH	71	Male	BPH			urine						h19	3.17	0.993839
ST-909818	PKUFH	81	Male	BPH			urine						h19	4.34	0.994152
ST-284061	PKUFH	74	Male	urolithiasis			urine						h19	2.17	0.989689
ST135924	PKUFH	68	Male	BPH			urine						h19	3.41	0.995449
ST523845	PKUFH	51	Male	urolithiasis			urine						h19	2.59	0.989098
ST-550293	PKUFH	63	Male	urolithiasis			urine						h19	3.34	0.997608
ST-216781	PKUFH	51	Male	BPH			urine						h19	2.72	0.995417
ST-303807	PKUFH	70	Male	urethrostenosis			urine						h19	2.41	0.989641
ST667985	PKUFH	55	Male	urolithiasis			urine						h19	3.24	0.999102
ST-816539	PKUFH	78	Male	BPH			urine						h19	3.47	0.993661
ST452432	PKUFH	72	Male	BPH			urine						h19	3.06	0.997376
ST-675045	PKUFH	81	Male	BPH			urine						h19	3.92	0.993883
ST405233	PKUFH	63	Male	BPH			urine						h19	3.26	0.997724
ST-490236	PKUFH	66	Male	BPH			urine						h19	2.64	0.993301
ST597332	PKUFH	65	Male	urolithiasis			urine						h19	3.11	0.996312
ST-736421	PKUFH	59	Male	urethrostenosis			urine						h19	2.74	0.989412
ST-989885	PKUFH	68	Male	urethrostenosis			urine						h19	4.46	0.993502
ST785196	PKUFH	68	Male	BPH			urine						h19	5.14	0.997069
ST-421038	PKUFH	64	Male	BPH			urine						h19	4.24	0.989815
ST527512	PKUFH	69	Male	urolithiasis			urine						h19	3.81	0.998642
ST-581904	PKUFH	70	Female	cystitis glandularis			urine						h19	5.34	0.994614
ST934653	PKUFH	78	Male	BPH			urine						h19	4.41	0.99754
ST-391833	PKUFH	70	Male	BPH			urine						h19	2.73	0.994049
ST-756076	PKUFH	51	Female	cystitis glandularis			urine						h19	4.26	0.993366
ST110075	PKUFH	61	Male	BPH			urine						h19	2.58	0.997065
ST-823983	PKUFH	44	Female	hydronephrosis			urine						h19	2.04	0.993883
ST-100607	PKUFH	46	Female	hydronephrosis			urine						h19	3.71421	0.993409
ST-817372	PKUFH	54	Female	hydronephrosis			urine						h19	3.83755	0.993741
ST713483	PKUFH	68	Male	BPH			urine						h19	3.70649	0.995772
ST-735148	PKUFH	48	Male	urolithiasis			urine						h19	2.88129	0.993661
Abbreviation: UCB, urothelial carcinoma of the bladder; UTUC, upper tract urothelial carcinoma; BPH, benign prostatic hyperplasia; LS-RNU, laparoscopic radical nephroureterectomy; TUR-BT, transurethral resection of bladder tumor; LSRC, laparoscopic radical cystectomy; PKUFH, Peking University First Hospital.

## Sheet: Table S2
Supplementary Table S2 Clinical characteristics of the validation cohort
sampleID	Participating centers	Age, years	Gender	Disease type	Tumor location	Operation	Sample type	UroVysion FISH results	Pathological T stage	Pathological N stage	Pathological M stage	Grade (2014)	Grade (1973)	Surveillance cohort enrolled
ST-987644	PKUFH	55	Male	UTUC	Renal pelvis	LS-RNU	Urine	Positive	pT3	N0	Mx	High	G3
ST-983058	PKUFH	55	Male	UCB	Bladder	TUR-BT	Urine	Negative	pT1	Nx	Mx	High	G2
ST-972003	PKUFH	67	Male	UCB	Bladder	TUR-BT	Urine	Positive	pT1	Nx	Mx	Low	G1	Yes
ST-960920	PKUFH	70	Male	UCB	Bladder	TUR-BT	Urine	Positive	pT1	Nx	Mx	High	G3	Yes
ST-936732	PKUFH	33	Male	UCB	Bladder	TUR-BT	Urine	Positive	pT1	Nx	Mx	High	G2
ST-933895	PKUFH	51	Male	UTUC	Renal pelvis	LS-RNU	Urine	Positive	pT3	Nx	Mx	High	G3
ST-919419	PKUFH	57	Male	UCB	Bladder	TUR-BT	Urine	Positive	pT1	Nx	Mx	Low	G2
ST-911900	PKUFH	70	Female	UCB	Bladder	TUR-BT	Urine	Positive	pTa	Nx	Mx	High	G2
ST-869963	PKUFH	74	Male	UCB	Bladder	TUR-BT	Urine	Positive	pT1	Nx	Mx	High	G2
ST-862118	PKUFH	53	Male	UCB	Bladder	TUR-BT	Urine	Negative	pT1	Nx	Mx	High	G2
ST-842264	PKUFH	72	Male	UCB	Bladder	TUR-BT	Urine	Negative	pT1	Nx	Mx	High	G2	Yes
ST-840184	PKUFH	66	Male	UCB	Bladder	TUR-BT	Urine	Positive	pT1	Nx	Mx	High	G2
ST-833623	PKUFH	64	Male	UCB	Bladder	TUR-BT	Urine	Positive	pT1	Nx	Mx	High	G3
ST-831898	PKUFH	71	Male	UCB	Bladder	TUR-BT	Urine	Positive	pT1	Nx	Mx	High	G3
ST-801924	PKUFH	76	Female	UCB	Bladder	TUR-BT	Urine	Positive	pT1	Nx	Mx	High	G2	Yes
ST-788193	PKUFH	69	Male	UTUC	Renal pelvis	LS-RNU	Urine	Positive	pT1	N0	Mx	Low	G2	Yes
ST-774814	PKUFH	61	Male	UCB	Bladder	TUR-BT	Urine	Positive	pT1	Nx	Mx	High	G2	Yes
ST-771378	PKUFH	70	Male	UCB	Bladder	TUR-BT	Urine	Positive	pT1	Nx	Mx	Low	G2
ST-768338	PKUFH	76	Male	UTUC	Ureter	LS-RNU	Urine	Positive	pT2	Nx	Mx	High	G3
ST-767473	PKUFH	51	Male	UCB	Bladder	TUR-BT	Urine	Negative	pT1	Nx	Mx	High	G3	Yes
ST-765375	PKUFH	74	Male	UCB	Bladder	TUR-BT	Urine	Positive	pT1	Nx	Mx	High	G2
ST-765374	PKUFH	71	Male	UTUC	Renal pelvis	LS-RNU	Urine	Positive	pT1	N0	Mx	High	G2	Yes
ST-764775	PKUFH	77	Male	UCB	Bladder	TUR-BT	Urine	Positive	pT1	Nx	Mx	High	G3
ST-755275	PKUFH	52	Female	UCB	Bladder	TUR-BT	Urine	Positive	pT1	Nx	Mx	Low	G2	Yes
ST-731262	PKUFH	70	Male	UCB	Bladder	TUR-BT	Urine	Positive	pT2	Nx	Mx	High	G3
ST-721137	PKUFH	65	Male	UCB	Bladder	TUR-BT	Urine	Positive	pT1	Nx	Mx	High	G2	Yes
ST-718036	PKUFH	81	Male	UCB	Bladder	TUR-BT	Urine	Positive	pT2	Nx	Mx	High	G3
ST-704427	PKUFH	59	Male	UTUC	Renal pelvis	LS-RNU	Urine	Positive	pT3	N0	Mx	High	G3
ST-695662	PKUFH	57	Male	UCB	Bladder	TUR-BT	Urine	Positive	pT1	Nx	Mx	High	G2
ST-691395	PKUFH	61	Male	UCB	Bladder	TUR-BT	Urine	Negative	pT1	Nx	Mx	High	G2
ST-683970	PKUFH	57	Male	UCB	Bladder	TUR-BT	Urine	Positive	pT2	Nx	Mx	High	G3	Yes
ST-678160	PKUFH	66	Male	UCB	Bladder	TUR-BT	Urine	Positive	pT1	Nx	Mx	High	G3	Yes
ST-676430	PKUFH	45	Male	UCB	Bladder	TUR-BT	Urine	Positive	pT1	Nx	Mx	High	G3	Yes
ST-674400	PKUFH	36	Female	UCB	Bladder	TUR-BT	Urine	Positive	pT1	Nx	Mx	High	G2	Yes
ST-673513	PKUFH	68	Female	UTUC	Renal pelvis	LS-RNU	Urine	Positive	pT1	Nx	Mx	High	G2
ST-661312	PKUFH	45	Male	UTUC	Ureter+renal pelvis	LS-RNU	Urine	Positive	pT1	N0	Mx	High	G2	Yes
ST-630541	PKUFH	53	Male	UCB	Bladder	TUR-BT	Urine	Positive	pTa	Nx	Mx	Low	G2	Yes
ST-596307	PKUFH	69	Female	UTUC	Ureter	LS-RNU	Urine	Positive	pTa	Nx	Mx	Low	G1
ST-583867	PKUFH	62	Male	UTUC	Ureter	TUR-BT	Urine	Negative	pT1	Nx	Mx	High	G3
ST-565627	PKUFH	74	Male	UCB	Bladder	TUR-BT	Urine	Negative	pT1	Nx	Mx	High	G2	Yes
ST-560336	PKUFH	76	Male	UCB	Bladder	TUR-BT	Urine	Positive	pT1	Nx	Mx	High	G2
ST-560281	PKUFH	73	Male	UCB	Bladder	TUR-BT	Urine	Positive	pT1	Nx	Mx	High	G3	Yes
ST-546962	PKUFH	71	Female	UCB	Bladder	TUR-BT	Urine	Positive	pT1	Nx	Mx	High	G2
ST-535056	PKUFH	61	Female	UCB	Bladder	TUR-BT	Urine	Positive	pT1	Nx	Mx	High	G3	Yes
ST-527799	PKUFH	59	Male	UCB	Bladder	TUR-BT	Urine	Positive	pT1	Nx	Mx	High	G2
ST-525596	PKUFH	28	Male	UTUC	Renal pelvis	LS-RNU	Urine	Positive	pT1	Nx	Mx	High	G2
ST-522037	PKUFH	55	Female	UCB	Bladder	TUR-BT	Urine	Positive	pT1	Nx	Mx	High	G2	Yes
ST-505533	PKUFH	76	Male	UCB	Bladder	TUR-BT	Urine	Positive	pT1	Nx	Mx	High	G2	Yes
ST-480705	PKUFH	67	Male	UTUC	Renal pelvis	LS-RNU	Urine	Positive	pT3	Nx	Mx	High	G3
ST-473562	PKUFH	62	Male	UCB	Bladder	TUR-BT	Urine	Negative	pTa	Nx	Mx	Low	G1
ST-463586	PKUFH	65	Male	UTUC	Ureter	LS-RNU	Urine	Positive	pT3	Nx	Mx	High	G3
ST-447093	PKUFH	50	Male	UCB	Bladder	TUR-BT	Urine	Positive	pT1	Nx	Mx	High	G2
ST-445846	PKUFH	71	Male	UCB	Bladder	TUR-BT	Urine	Positive	pT1	N0	Mx	High	G2	Yes
ST-443989	PKUFH	54	Male	UCB	Bladder	TUR-BT	Urine	Positive	pT1	Nx	Mx	Low	G2	Yes
ST-441914	PKUFH	52	Male	UTUC	Ureter	LS-RNU	Urine	Negative	pT1	Nx	Mx	Low	G1
ST-417503	PKUFH	60	Male	UCB	Bladder	TUR-BT	Urine	Positive	pT1	Nx	Mx	High	G2
ST-417333	PKUFH	86	Male	UCB	Bladder	TUR-BT	Urine	Positive	pT1	Nx	Mx	High	G2
ST-394826	PKUFH	58	Male	UCB	Bladder	TUR-BT	Urine	Negative	pT1	Nx	Mx	High	G3
ST-370588	PKUFH	51	Male	UCB	Bladder	TUR-BT	Urine	Positive	pT1	Nx	Mx	High	G3	Yes
ST-364693	PKUFH	62	Male	UCB	Bladder	TUR-BT	Urine	Negative	pT1	Nx	Mx	High	G2	Yes
ST-358572	PKUFH	68	Female	UCB	Bladder	TUR-BT	Urine	Positive	pT1	Nx	Mx	High	G3
ST-358376	PKUFH	42	Female	UCB	Bladder	TUR-BT	Urine	Negative	pT1	Nx	Mx	Low	G2
ST-354752	PKUFH	57	Male	UCB	Bladder	TUR-BT	Urine	Positive	pT2	Nx	Mx	High	G3
ST-326165	PKUFH	77	Female	UTUC	Ureter	LS-RNU	Urine	Negative	pT3	Nx	Mx	High	G3
ST-316705	PKUFH	62	Male	UTUC	Ureter	LS-RNU	Urine	Negative	pT1	Nx	Mx	High	G2	Yes
ST-275739	PKUFH	29	Male	UCB	Bladder	TUR-BT	Urine	Negative	pT1	Nx	Mx	Low	G1
ST-265556	PKUFH	68	Male	UCB	Bladder	TUR-BT	Urine	Positive	pT1	Nx	Mx	High	G3	Yes
ST-253579	PKUFH	91	Male	UCB	Bladder	TUR-BT	Urine	Positive	pT1	Nx	Mx	High	G3
ST-253257	PKUFH	60	Male	UCB	Bladder	TUR-BT	Urine	Negative	pT1	Nx	Mx	High	G2	Yes
ST-252930	PKUFH	64	Female	UCB	Bladder	TUR-BT	Urine	Positive	pT1	Nx	Mx	Low	G2
ST-252804	PKUFH	63	Male	UTUC	Ureter	LS-RNU	Urine	Positive	pT1	N0	Mx	High	G3
ST-247490	PKUFH	69	Male	UCB	Bladder	TUR-BT	Urine	Positive	pT1	Nx	Mx	High	G3
ST-236279	PKUFH	37	Male	UCB	Bladder	TUR-BT	Urine	Positive	pT1	Nx	Mx	Low	G2
ST-232992	PKUFH	67	Female	UCB	Bladder	TUR-BT	Urine	Positive	pT2	Nx	Mx	Low	G2	Yes
ST-230297	PKUFH	64	Male	UCB	Bladder	TUR-BT	Urine	Positive	pT1	Nx	Mx	High	G2
ST-222510	PKUFH	71	Female	UCB	Bladder	TUR-BT	Urine	Positive	pT1	Nx	Mx	Low	G3	Yes
ST-221775	PKUFH	69	Male	UCB	Bladder	TUR-BT	Urine	Negative	pTa	Nx	Mx	Low	G2	Yes
ST-216413	PKUFH	77	Female	UTUC	Ureter	LS-RNU	Urine	Positive	pT2	Nx	Mx	High	G3
ST-213715	PKUFH	74	Female	UTUC	Renal pelvis	LS-RNU	Urine	Positive	pT1	Nx	Mx	High	G2	Yes
ST-211510	PKUFH	87	Male	UCB	Bladder	TUR-BT	Urine	Negative	pT2	Nx	Mx	High	G3
ST-208929	PKUFH	73	Female	UCB	Bladder	TUR-BT	Urine	Positive	pT1	Nx	Mx	High	G3
ST-201972	PKUFH	75	Female	UTUC	Renal pelvis	LS-RNU	Urine	Positive	pT1	Nx	Mx	High	G2	Yes
ST-196687	PKUFH	60	Male	UCB	Bladder	TUR-BT	Urine	Positive	pT1	Nx	Mx	Low	G2
ST-180974	PKUFH	70	Male	UCB	Bladder	TUR-BT	Urine	Positive	pT1	Nx	Mx	High	G2
ST-180383	PKUFH	73	Female	UCB	Bladder	TUR-BT	Urine	Positive	pT1	Nx	Mx	High	G2	Yes
ST-166750	PKUFH	82	Male	UCB	Bladder	TUR-BT	Urine	Negative	pTa	Nx	Mx	Low	G2	Yes
ST-159846	PKUFH	66	Male	UCB	Bladder	TUR-BT	Urine	Positive	pT2	N0	Mx	High	G3
ST-149479	PKUFH	61	Male	UCB	Bladder	TUR-BT	Urine	Negative	pTis					Yes
ST-149478	PKUFH	62	Male	UCB	Bladder	TUR-BT	Urine	Positive	pT1	Nx	Mx	High	G2	Yes
ST-138587	PKUFH	69	Male	UCB	Bladder	TUR-BT	Urine	Positive	pT1	Nx	Mx	High	G3
ST-116046	PKUFH	86	Male	UCB	Bladder	TUR-BT	Urine	Positive	pT1	Nx	Mx	High	G3
ST-115037	PKUFH	70	Male	UTUC	Ureter	LS-RNU	Urine	Positive	pT1	Nx	Mx	High	G3
ST-108167	PKUFH	81	Male	UTUC	Renal pelvis	LS-RNU	Urine	Positive	pT1	Nx	Mx	High	G3	Yes
ST-988730	PKUFH	60	Male	UPUMP	Bladder	TUR-BT	Urine	Negative
ST-966611	PKUFH	59	Male	BPH			Urine	Negative
ST-962753	PKUFH	64	Female	urolithiasis			Urine	Negative
ST-935505	PKUFH	62	Female	urolithiasis			Urine	Negative
ST-904526	PKUFH	68	Female	urolithiasis			Urine	Negative
ST-900598	PKUFH	45	Male	UPUMP	Bladder	TUR-BT	Urine	Negative
ST-895290	PKUFH	64	Female	UPUMP	Bladder	TUR-BT	Urine	Negative						Yes
ST-894706	PKUFH	82	Male	BPH			Urine	Negative
ST-871709	PKUFH	53	Female	urolithiasis			Urine	Negative
ST-869997	PKUFH	65	Male	BPH			Urine	Negative
ST-854029	PKUFH	38	Male	Inverted papilloma	Bladder	TUR-BT	Urine	Negative
ST-827115	PKUFH	72	Male	urolithiasis			Urine	Negative
ST-821864	PKUFH	53	Female	urolithiasis			Urine	Negative
ST-820828	PKUFH	57	Male	Inverted papilloma	Bladder	TUR-BT	Urine	Negative
ST-818786	PKUFH	64	Male	BPH			Urine	Negative
ST-791913	PKUFH	47	Female	urolithiasis			Urine	Negative
ST-789297	PKUFH	61	Male	BPH			Urine	Negative
ST-785133	PKUFH	28	Male	cystitis glandularis			Urine	Negative
ST-768658	PKUFH	80	Male	BPH			Urine	Negative
ST-749686	PKUFH	61	Female	urolithiasis			Urine	Negative
ST-743975	PKUFH	80	Male	BPH			Urine	Negative
ST-743251	PKUFH	87	Male	BPH			Urine	Negative
ST-736421	PKUFH	59	Male	urethrostenosis			Urine	Negative
ST-720723	PKUFH	53	Male	urolithiasis			Urine	Negative
ST-712385	PKUFH	74	Female	Inverted papilloma	Bladder	TUR-BT	Urine	Negative
ST-693772	PKUFH	69	Male	UPUMP	Bladder	TUR-BT	Urine	Negative
ST-669174	PKUFH	63	Male	BPH			Urine	Negative
ST-667985	PKUFH	55	Male	urolithiasis			Urine	Negative
ST-661054	PKUFH	67	Male	BPH			Urine	Negative
ST-656093	PKUFH	80	Male	BPH			Urine	Negative
ST-650680	PKUFH	67	Female	PUNLMP	Bladder	TUR-BT	Urine	Positive
ST-639674	PKUFH	51	Male	PUNLMP	Bladder	TUR-BT	Urine	Negative
ST-638709	PKUFH	64	Male	BPH			Urine	Negative
ST-605101	PKUFH	61	Male	Inverted papilloma	Bladder	TUR-BT	Urine	Negative
ST-604844	PKUFH	55	Male	urolithiasis			Urine	Negative
ST-568014	PKUFH	47	Male	urethrostenosis			Urine	Negative
ST-539246	PKUFH	41	Female	Inverted papilloma	Bladder	TUR-BT	Urine	Positive
ST-535623	PKUFH	50	Female	urolithiasis			Urine	Negative
ST-532955	PKUFH	49	Male	urolithiasis			Urine	Negative
ST-531563	PKUFH	64	Female	urolithiasis			Urine	Negative
ST-527274	PKUFH	75	Male	BPH			Urine	Negative
ST-510044	PKUFH	40	Male	urolithiasis			Urine	Negative
ST-505562	PKUFH	68	Male	BPH			Urine	Negative
ST-523845	PKUFH	51	Male	urolithiasis			Urine	Negative
SF-584189	PKUFH	48	Male	urolithiasis			Urine	Negative
ST-490545	PKUFH	62	Male	BPH			Urine	Negative
ST-492454	PKUFH	83	Male	BPH			Urine	Negative
ST-484866	PKUFH	61	Male	BPH			Urine	Negative
ST-464977	PKUFH	76	Male	BPH			Urine	Negative
ST-421038	PKUFH	64	Male	BPH			Urine	Negative
ST-400804	PKUFH	60	Male	BPH			Urine	Negative
ST-391833	PKUFH	70	Male	BPH			Urine	Negative
ST-395658	PKUFH	80	Male	BPH			Urine	Negative
ST-393119	PKUFH	55	Male	urolithiasis			Urine	Negative
ST-389759	PKUFH	61	Female	urolithiasis			Urine	Negative
ST-373251	PKUFH	27	Male	PUNLMP	Bladder	TUR-BT	Urine	Negative
ST-304637	PKUFH	73	Male	BPH			Urine	Negative
ST-303807	PKUFH	70	Male	urethrostenosis			Urine	Negative
ST-295319	PKUFH	56	Male	BPH			Urine	Negative
ST-284061	PKUFH	74	Male	urolithiasis			Urine	Negative
ST-226230	PKUFH	63	Male	BPH			Urine	Negative
ST-223816	PKUFH	47	Male	urolithiasis			Urine	Negative
ST-203521	PKUFH	65	Male	UPUMP	Bladder	TUR-BT	Urine	Negative
ST-199760	PKUFH	66	Male	BPH			Urine	Negative
ST-182912	PKUFH	66	Male	BPH			Urine	Negative
SF-282920	PKUFH	53	Male	urolithiasis			Urine	Negative
ST-158984	PKUFH	72	Male	BPH			Urine	Negative
ST-151548	PKUFH	45	Female	urolithiasis			Urine	Positive
ST-143678	PKUFH	66	Male	Urothelial dysplasia	Bladder	TUR-BT	Urine	Positive
ST-133132	PKUFH	68	Male	urolithiasis			Urine	Negative
ST-130674	PKUFH	45	Female	hydronephrosis			Urine	Negative
ST-125943	PKUFH	40	Male	urolithiasis			Urine	Negative
Abbreviation: UCB, urothelial carcinoma of the bladder; UTUC, upper tract urothelial carcinoma; PUNLMP, papillary urothelial neoplasm of low malignant potential; UPUMP, urothelial proliferation of unknown malignant potential; BPH, benign prostate hyperplasia; LS-RNU, laparoscopic radical nephroureterectomy; TUR-BT, transurethral resection of bladder tumor; LSRC, laparoscopic radical cystectomy; P…

## Sheet: Table S3
Supplementary Table S3 Clinical characteristics of the independent validation cohort
sampleID	Participating centers	Gender	Age, years	Tumor_type	Tumor location	Operation	Sample type	Pathological T stage	Pathological N stage	Pathological M stage	Grade (2014)	Grade (1973)
CY2	BJCH	Male	68	UTUC	Ureter	TUR-BT	Urine	pT3	Nx	Mx	Low	G2
CY3	BJCH	Male	71	UCB	Bladder	LSRC	Urine	pT1	N0	Mx	High	G3
CY4	BJCH	female	85	UCB	Bladder	LSRC	Urine	pT4	Nx	Mx	High	G3
CY5	BJCH	female	62	UTUC	Ureter	LS-RNU	Urine	pT2	Nx	Mx	High	G3
CY6	BJCH	Male	61	UCB	Bladder	TUR-BT	Urine	pT1	Nx	Mx	Low	G2
CY7	BJCH	Male	66	UCB	Bladder	TUR-BT	Urine	pTa	Nx	Mx	Low	G2
CY8	BJCH	Male	90	UCB	Bladder	TUR-BT	Urine	pTa	Nx	Mx	High	G3
CY9	BJCH	Male	74	UCB	Bladder	TUR-BT	Urine	pTa	Nx	Mx	Low	G2
CY10	BJCH	Male	63	UCB	Bladder	TUR-BT	Urine	pT1	Nx	Mx	Low	G2
CY11	BJCH	Male	79	UCB	Bladder	TUR-BT	Urine	pT1	Nx	Mx	High	G3
CY12	BJCH	female	59	UTUC	Ureter	LS-RNU	Urine	pT1	Nx	Mx	High	G3
CY13	BJCH	Male	70	UCB	Bladder	TUR-BT	Urine	pT1	Nx	Mx	High	G3
ST-462521	PKUFH	female	63	UCB	Bladder	TUR-BT	Urine	pT1	Nx	Mx	High	G3
ST-920800	PKUFH	Male	65	UCB	Bladder	TUR-BT	Urine	pT1	Nx	Mx	High	G3
F02	BJFH	Male	69	UTUC	Renal pelvis	TUR-BT+LS-RNU	Urine	pT1	Nx	Mx	Low	G2
F03	BJFH	female	65	UTUC	Renal pelvis	LS-RNU	Urine	pT3	Nx	Mx	High	G3
F10	BJFH	Male	50	UTUC	Renal pelvis	LS-RNU	Urine	pT1	Nx	Mx	High	G2
F100	BJFH	Male	65	UTUC	Renal pelvis	LS-RNU	Urine	pT1	Nx	Mx	High	G2
F11	BJFH	female	71	UTUC	Ureter	Segmental ureterectomy	Urine	pTis	Nx	Mx
F117	BJFH	female	65	UTUC	Ureter	LS-RNU	Urine	pT1	Nx	Mx	High	G2
F14	BJFH	female	53	UTUC	Renal pelvis	LS-RNU	Urine	pT3	Nx	Mx	High	G2
F150	BJFH	female	67	UTUC	Renal pelvis	LS-RNU	Urine	pT2	Nx	Mx	High	G2
F22	BJFH	Male	65	UTUC	Ureter	Segmental ureterectomy	Urine	pT2	Nx	Mx	High	G3
F28	BJFH	Male	71	UTUC	Ureter	LS-RNU	Urine	pT2	Nx	Mx	High	G3
F29	BJFH	female	57	UTUC	Ureter	LS-RNU	Urine	pT1	Nx	Mx	High	G3
F33	BJFH	Male	60	UTUC	Renal pelvis	LS-RNU	Urine	pT2	Nx	Mx	High	G3
F34	BJFH	Male	66	UTUC	Ureter	Segmental ureterectomy	Urine	pT3	Nx	Mx	High	G2
F36	BJFH	Male	60	UTUC	Renal pelvis	LS-RNU	Urine	pT1	Nx	Mx	Low	G2
F47	BJFH	Male	66	UTUC	Renal pelvis	LS-RNU	Urine	pT3	N1	Mx	High	G3
UA295081	PKUFH	female	68	UCB	Bladder	TUR-BT	Urine	pT1	Nx	Mx	Low	G2
UA377570	PKUFH	Male	69	UCB	Bladder	TUR-BT	Urine	pT1	Nx	Mx	High	G2
UA232425	PKUFH	Male	69	UCB	Bladder	TUR-BT	Urine	pT1	Nx	Mx	High	G3
CY15	BJCH	Male	56	BPH			Urine
CY17	BJCH	Male	63	BPH			Urine
CY18	BJCH	Male	81	BPH			Urine
CY19	BJCH	Male	45	urolithiasis			Urine
CY20	BJCH	Male	28	urolithiasis			Urine
CY22	BJCH	Male	31	hydronephrosis			Urine
ST-652500	PKUFH	Male	87	Urothelial dysplasia	Bladder	TUR-BT	Urine
ST-879558	PKUFH	Male	63	Urothelial dysplasia	Bladder	TUR-BT	Urine
F75	BJFH	Male	66	BPH			Urine
F78	BJFH	Male	75	BPH			Urine
F176	BJFH	female	57	urolithiasis			Urine
F196	BJFH	Male	68	BPH			Urine
F172	BJFH	Male	64	BPH			Urine
F178	BJFH	Male	71	BPH			Urine
F194	BJFH	Male	72	BPH			Urine
F113	BJFH	female	57	hydronephrosis			Urine
F132	BJFH	Male	68	BPH			Urine
F209	BJFH	Male	67	BPH			Urine
F184	BJFH	Male	67	urethrostenosis			Urine
F210	BJFH	female	55	urolithiasis			Urine
UA510390	PKUFH	Male	44	UPUMP	Bladder	TUR-BT	Urine
UA740899	PKUFH	Male	74	UPUMP	Bladder	TUR-BT	Urine
UA221410	PKUFH	Male	70	UPUMP	Bladder	TUR-BT	Urine
Abbreviation: UCB, urothelial carcinoma of the bladder; UTUC, upper tract urothelial carcinoma; PUNLMP, papillary urothelial neoplasm of low malignant potential; UPUMP, urothelial proliferation of unknown malignant potential; BPH, benign prostate hyperplasia; LS-RNU, laparoscopic radical nephroureterectomy; TUR-BT, transurethral resection of bladder tumor; LSRC, laparoscopic radical cystectomy; P…

## Sheet: Table S4
Supplementary Table S4 Diagnostic performance of different top-ranked hypermethylated (hyper) and hypomethylated (hypo) DMR sets.
parameter	hyper100	hyper200	hyper500	hyper1000	hyper2000	hypo100	hypo200	hypo500	hypo1000	hypo2000	hypo3000	hypo4000	hypo5000
AUC	0.9583	0.9653	0.9649	0.9603	0.9551	0.9757	0.9754	0.9786	0.9825	0.9889	0.9895	0.9899	0.9898
Sensitivity	0.8172	0.8817	0.9355	0.9462	0.8172	0.914	0.8817	0.8817	0.9247	0.9462	0.9462	0.9355	0.9355
Specificity	0.9722	0.9167	0.8611	0.8472	0.9583	0.9306	0.9722	0.9861	0.9444	0.9444	0.9583	0.9583	0.9583
PPV	0.9744	0.9318	0.8969	0.8889	0.962	0.9444	0.9762	0.988	0.9556	0.9565	0.967	0.9667	0.9667
NPV	0.8046	0.8571	0.9118	0.9242	0.8023	0.8933	0.8642	0.8659	0.9067	0.9315	0.9324	0.92	0.92
Accuracy	0.8848	0.897	0.903	0.903	0.8788	0.9212	0.9212	0.9273	0.9333	0.9455	0.9515	0.9455	0.9455
Average	0.901917	0.908267	0.9122	0.911633	0.895617	0.929867	0.931817	0.937933	0.9412	0.952167	0.957483	0.95265	0.952633
Abbreviation: AUC, area under the receiver operating characteristic curve; PPV, positive predictive value; NPV, negative predictive value.

## Sheet: Table S5
Supplementary Table S5 Genomic annotation of the top 2,000 hypomethylated DMRs selected for UCtracker model training.
seqnames	start	end	width	strand	annotation	geneChr	geneStart	geneEnd	geneLength	geneStrand	geneId	transcriptId	distanceToTSS	ENSEMBL	SYMBOL	GENENAME
chr8	127353888	127354150	263	*	Distal Intergenic	8	127564683	127570711	6029	2	157638	uc003yrz.2	216561	ENSG00000168672	LRATD2	LRAT domain containing 2
chr8	103572743	103572848	106	*	Exon	8	103563848	103573245	9398	1	4956	uc003ykt.2	8895	ENSG00000155087	ODF1	outer dense fiber of sperm tails 1
chr8	66560443	66560532	90	*	Intron	8	66556888	66622798	65911	1	9650	uc003xvm.2	3555	ENSG00000066855	MTFR1	mitochondrial fission regulator 1
chr16	88957840	88958044	205	*	Intron	16	88941263	88947565	6303	2	863	uc002fmk.2	-10275	ENSG00000129993	CBFA2T3	CBFA2/RUNX1 partner transcriptional co-repressor 3
chr4	11068393	11069505	1113	*	Distal Intergenic	4	11370451	11370545	95	1	693157	uc021xmf.1	-300946	ENSG00000207716	MIR572	microRNA 572
chr8	87604301	87604628	328	*	Intron	8	87559534	87573726	14193	1	8895	uc003ydw.1	44767	ENSG00000085719	CPNE3	copine 3
chr5	481037	481154	118	*	Intron	5	470931	473080	2150	2	25845	uc031sim.1	-7957	ENSG00000188242	SLC9A3-OT1	SLC9A3 3' UTR overlapping transcript 1
chr8	48012263	48012583	321	*	Distal Intergenic	8	48100930	48104439	3510	1	100287846	uc003xqc.2	-88347	NA	LOC100287846	uncharacterized LOC100287846
chr7	112903439	112903744	306	*	Distal Intergenic	7	112756773	112758637	1865	2	401397	uc011kmt.2	-144802	ENSG00000214194	SMIM30	small integral membrane protein 30
chr7	116082447	116082796	350	*	Intron	7	116139655	116148595	8941	1	858	uc003vid.3	-56859	ENSG00000105971	CAV2	caveolin 2
chr8	97756285	97756669	385	*	Intron	8	97797092	97978571	181480	1	10404	uc010mbe.2	-40423	ENSG00000104324	CPQ	carboxypeptidase Q
chr3	107052864	107053040	177	*	Distal Intergenic	3	107096188	107097481	1294	1	84692	uc003dwi.1	-43148	ENSG00000138483	CCDC54	coiled-coil domain containing 54
chr8	94684207	94684301	95	*	Intron	8	94358695	94712661	353967	2	642924	uc022ayb.1	28360	ENSG00000246662	CIBAR1-DT	CIBAR1 divergent transcript
chr8	67867050	67867357	308	*	Intron	8	67858736	67874825	16090	2	100129654	uc022avl.1	7468	ENSG00000261787	TCF24	transcription factor 24
chr1	173122094	173123241	1148	*	Distal Intergenic	1	173152870	173174697	21828	2	7292	uc001giv.3	51456	ENSG00000117586	TNFSF4	TNF superfamily member 4
chr9	28348300	28348428	129	*	Intron	9	27948084	28476023	527940	2	158038	uc010mjf.2	127595	ENSG00000174482	LINGO2	leucine rich repeat and Ig domain containing 2
chr3	12585844	12586166	323	*	Promoter	3	12581280	12586963	5684	2	100129480	uc021wtc.1	797	ENSG00000225526	MKRN2OS	MKRN2 opposite strand
chr20	19128277	19128460	184	*	Distal Intergenic	20	19193290	19703541	510252	1	57419	uc002wrl.3	-64830	ENSG00000185052	SLC24A3	solute carrier family 24 member 3
chr9	18650239	18650489	251	*	Intron	9	18573304	18573377	74	1	100422869	uc022bds.1	76935	ENSG00000264638	MIR3152	microRNA 3152
chr22	30784138	30784226	89	*	Promoter	22	30774803	30783302	8500	2	200312	uc003ahp.3	-836	ENSG00000099999	RNF215	ring finger protein 215
chr3	34131706	34131876	171	*	Distal Intergenic	3	33870130	33911199	41070	1	10015	uc011axw.3	261576	ENSG00000170248	PDCD6IP	programmed cell death 6 interacting protein
chr2	56021026	56021326	301	*	Distal Intergenic	2	55861198	55921045	59848	2	87178	uc002rzf.3	-99981	ENSG00000138035	PNPT1	polyribonucleotide nucleotidyltransferase 1
chr7	38974156	38974382	227	*	Distal Intergenic	7	38763543	38948800	185258	2	27072	uc010kxn.3	-25356	ENSG00000006715	VPS41	VPS41 subunit of HOPS complex
chr1	146874169	146874442	274	*	Intron	1	146853914	146989699	135786	2	100289211	uc021ovk.1	115257	ENSG00000278811	LINC00624	long intergenic non-protein coding RNA 624
chr7	90558341	90558644	304	*	Intron	7	90339176	90839904	500729	1	5218	uc011khl.1	219165	ENSG00000058091	CDK14	cyclin dependent kinase 14
chr3	74040118	74040342	225	*	Distal Intergenic	3	73431652	73674072	242421	2	23024	uc003dpl.1	-366046	ENSG00000121440	PDZRN3	PDZ domain containing ring finger 3
chr4	10830617	10830938	322	*	Distal Intergenic	4	10491838	10686386	194549	2	116449	uc003gmo.4	-144231	ENSG00000109684	CLNK	cytokine dependent hematopoietic cell linker
chr1	151169486	151169786	301	*	Promoter	1	151171021	151219441	48421	1	8394	uc021oyo.1	-1235	ENSG00000143398	PIP5K1A	phosphatidylinositol-4-phosphate 5-kinase type 1 alpha
chr19	10593351	10593488	138	*	Distal Intergenic	19	10596796	10602938	6143	2	9817	uc002mop.1	9450	ENSG00000079999	KEAP1	kelch like ECH associated protein 1
chr9	139506153	139506475	323	*	Distal Intergenic	9	139553308	139567130	13823	1	51162	uc004cid.3	-46833	ENSG00000172889	EGFL7	EGF like domain multiple 7
chr4	74416547	74416791	245	*	Distal Intergenic	4	74374520	74394250	19731	1	728040	uc031sft.1	42027	ENSG00000250436	LINC02499	long intergenic non-protein coding RNA 2499
chr3	74039882	74040061	180	*	Distal Intergenic	3	73431652	73674072	242421	2	23024	uc003dpl.1	-365810	ENSG00000121440	PDZRN3	PDZ domain containing ring finger 3
chr3	183842139	183842388	250	*	Distal Intergenic	3	183852810	183855167	2358	1	8893	uc010hxs.3	-10422	ENSG00000145191	EIF2B5	eukaryotic translation initiation factor 2B subunit epsilon
chr8	49712164	49712430	267	*	Distal Intergenic	8	49635953	49647870	11918	2	79645	uc011ldk.1	-64294	ENSG00000034239	CLXN	calaxin
chr10	113863883	113864130	248	*	Distal Intergenic	10	113914758	113943468	28711	2	57678	uc001kzq.1	79338	ENSG00000119927	GPAM	glycerol-3-phosphate acyltransferase, mitochondrial
chr20	60422597	60422690	94	*	Intron	20	60528602	60528718	117	2	100302168	uc021wfv.1	106028	ENSG00000284193	MIR1257	microRNA 1257
chr15	39132929	39133084	156	*	Distal Intergenic	15	38988799	38992239	3441	1	400359	uc001zkf.1	144130	ENSG00000175779	LINC02694	long intergenic non-protein coding RNA 2694
chr11	14866054	14866272	219	*	Intron	11	14901682	14908880	7199	2	120227	uc001mls.1	42608	ENSG00000186104	CYP2R1	cytochrome P450 family 2 subfamily R member 1
chr2	118535750	118536077	328	*	Distal Intergenic	2	118572255	118589953	17699	1	8886	uc002tlh.1	-36178	ENSG00000088205	DDX18	DEAD-box helicase 18
chr4	142470654	142470796	143	*	Distal Intergenic	4	142557749	142655140	97392	1	3600	uc003iis.3	-86953	ENSG00000164136	IL15	interleukin 15
chr12	66972319	66972497	179	*	Intron	12	66765474	66964838	199365	2	23426	uc001stl.1	-7481	ENSG00000155974	GRIP1	glutamate receptor interacting protein 1
chr10	97878505	97878881	377	*	Distal Intergenic	10	97889472	97920530	31059	1	9849	uc001klo.1	-10591	ENSG00000177853	ZNF518A	zinc finger protein 518A
chr1	170064021	170064176	156	*	Distal Intergenic	1	169890470	170043879	153410	2	22920	uc010ply.2	-20142	ENSG00000075945	KIFAP3	kinesin associated protein 3
chr16	81177213	81177375	163	*	Intron	16	81134484	81169977	35494	2	114780	uc002fgf.1	-7236	ENSG00000166473	PKD1L2	polycystin 1 like 2 (gene/pseudogene)
chr7	134864136	134864467	332	*	Distal Intergenic	7	134850532	134855578	5047	2	78996	uc003vso.3	-8558	ENSG00000122783	CYREN	cell cycle regulator of NHEJ
chr16	74872989	74873094	106	*	Distal Intergenic	16	74746856	74808729	61874	2	79152	uc010vmy.2	-64260	ENSG00000103089	FA2H	fatty acid 2-hydroxylase
chr5	160498540	160498677	138	*	Distal Intergenic	5	160358786	160365633	6848	2	285629	uc003lyq.2	-132907	ENSG00000253417	LINC02159	long intergenic non-protein coding RNA 2159
chr8	94685512	94685577	66	*	Intron	8	94358695	94712661	353967	2	642924	uc022ayb.1	27084	ENSG00000246662	CIBAR1-DT	CIBAR1 divergent transcript
chr11	86716075	86716164	90	*	Distal Intergenic	11	86748886	86890366	141481	1	65084	uc001pcg.2	-32722	ENSG00000166575	TMEM135	transmembrane protein 135
chr1	75578231	75578409	179	*	Distal Intergenic	1	75594119	75627218	33100	1	431707	uc001dgo.3	-15710	ENSG00000162624	LHX8	LIM homeobox 8
chr10	20820637	20820754	118	*	Distal Intergenic	10	20840899	20840975	77	1	100616383	uc021pnt.1	-20145	ENSG00000265372	MIR4675	microRNA 4675
chr8	120661856	120662376	521	*	Distal Intergenic	8	120569317	120651106	81790	2	5168	uc010mdd.2	-10750	ENSG00000136960	ENPP2	ectonucleotide pyrophosphatase/phosphodiesterase 2
chr3	192683101	192684257	1157	*	Distal Intergenic	3	192514605	192635950	121346	2	151963	uc011bsp.2	-47151	ENSG00000180611	MB21D2	Mab-21 domain containing 2
chr1	211394121	211394245	125	*	Distal Intergenic	1	211432708	211486303	53596	1	55758	uc010psv.1	-38463	ENSG00000117625	RCOR3	REST corepressor 3
chr6	86410132	86410422	291	*	Distal Intergenic	6	86386725	86388451	1727	2	387066	uc003pld.4	-21681	ENSG00000203875	SNHG5	small nucleolar RNA host gene 5
chr10	7330180	7330293	114	*	Intron	10	7200586	7451303	250718	2	57713	uc009xio.2	121010	ENSG00000198879	SFMBT2	Scm like with four mbt domains 2
chr7	68934734	68935164	431	*	Distal Intergenic	7	69063905	69755607	691703	1	26053	uc003tvv.4	-128741	ENSG00000158321	AUTS2	activator of transcription and developmental regulator AUTS2
chr9	81718455	81718776	322	*	Distal Intergenic	9	82186878	82341656	154779	1	7091	uc004alc.3	-468102	ENSG00000106829	TLE4	TLE family member 4, transcriptional corepressor
chr11	90424814	90424993	180	*	Intron	11	90288942	90289025	84	2	100616186	uc021qor.1	-135789	ENSG00000266703	MIR4490	microRNA 4490
chr1	146814792	146815117	326	*	Distal Intergenic	1	146736039	146767447	31409	1	9557	uc009wji.4	78753	ENSG00000131778	CHD1L	chromodomain helicase DNA binding protein 1 like
chr4	141334819	141334944	126	*	Intron	4	141309607	141348815	39209	2	1047	uc003iii.3	13871	ENSG00000153132	CLGN	calmegin
chr17	73974321	73974426	106	*	Promoter	17	73937589	73975515	37927	2	51	uc002jqe.3	1089	ENSG00000161533	ACOX1	acyl-CoA oxidase 1
chr8	76236457	76236756	300	*	Distal Intergenic	8	76320183	76459916	139734	1	3174	uc003yap.1	-83427	ENSG00000164749	HNF4G	hepatocyte nuclear factor 4 gamma
chr12	38472222	38472388	167	*	Distal Intergenic	12	38710557	38723528	12972	1	144245	uc001rln.4	-238169	ENSG00000175548	ALG10B	ALG10 alpha-1,2-glucosyltransferase B
chr19	55838727	55838906	180	*	Promoter	19	55824227	55836708	12482	2	284417	uc010yfw.1	-2019	ENSG00000180061	TMEM150B	transmembrane protein 150B
chr8	139382468	139382915	448	*	Intron	8	139142266	139489699	347434	2	51059	uc003yux.3	106784	ENSG00000147724	FAM135B	family with sequence similarity 135 member B
chr3	93698084	93698192	109	*	Promoter	3	93698983	93774522	75540	1	200894	uc003drc.3	-791	ENSG00000169379	ARL13B	ARF like GTPase 13B
chr7	112903760	112904073	314	*	Distal Intergenic	7	112756773	112758637	1865	2	401397	uc011kmt.2	-145123	ENSG00000214194	SMIM30	small integral membrane protein 30
chr15	81989104	81989686	583	*	Distal Intergenic	15	81629983	81666418	36436	2	342125	uc002bgp.3	-322686	ENSG00000188869	TMC3	transmembrane channel like 3
chr4	80448306	80448471	166	*	Intron	4	80413747	80497614	83868	1	100506035	uc003hlv.3	34559	ENSG00000250334	LINC00989	long intergenic non-protein coding RNA 989
chr5	2354248	2354776	529	*	Distal Intergenic	5	2746279	2751769	5491	2	153572	uc003jda.3	396993	ENSG00000170561	IRX2	iroquois homeobox 2
chr16	28823255	28823468	214	*	Intron	16	28834369	28844675	10307	1	11273	uc010byl.2	-10901	ENSG00000168488	ATXN2L	ataxin 2 like
chr1	89358589	89359183	595	*	Promoter	1	89325823	89357301	31479	2	2959	uc009wcw.1	-1288	ENSG00000137947	GTF2B	general transcription factor IIB
chr10	55259372	55259653	282	*	Distal Intergenic	10	54525140	54531460	6321	2	4153	uc001jjt.3	-727912	ENSG00000165471	MBL2	mannose binding lectin 2
chr12	97123296	97123559	264	*	Intron	12	97301001	97347469	46469	1	121441	uc001teu.4	-177442	ENSG00000139350	NEDD1	NEDD1 gamma-tubulin ring complex targeting factor
chr7	146650478	146650849	372	*	Intron	7	146643908	146643927	20	2	100847035	uc031szp.1	-6551	ENSG00000264539	MIR548AR	microRNA 548ar
chr8	40694329	40694430	102	*	Intron	8	40388111	40755343	367233	2	79698	uc003xnr.3	60913	ENSG00000165061	ZMAT4	zinc finger matrin-type 4
chr22	33470206	33470387	182	*	Distal Intergenic	22	32908540	33454377	545838	2	8224	uc003amz.3	-15829	ENSG00000185666	SYN3	synapsin III
chr8	93017357	93017504	148	*	Exon	8	92967195	93029908	62714	2	862	uc003yfb.2	12404	ENSG00000079102	RUNX1T1	RUNX1 partner transcriptional co-repressor 1
chr13	79490286	79490750	465	*	Distal Intergenic	13	79361454	79414185	52732	2	100874126	uc031qml.1	-76101	NA	LINC00331	long intergenic non-protein coding RNA 331
chr19	10593155	10593276	122	*	Distal Intergenic	19	10596796	10602938	6143	2	9817	uc002mop.1	9662	ENSG00000079999	KEAP1	kelch like ECH associated protein 1
chr15	75412282	75412443	162	*	Distal Intergenic	15	75491233	75504510	13278	1	56905	uc002azp.4	-78790	ENSG00000167173	C15orf39	chromosome 15 open reading frame 39
chr11	130854196	130854480	285	*	Distal Intergenic	11	130775552	130786382	10831	2	399979	uc001qgl.3	-67814	ENSG00000120451	SNX19	sorting nexin 19
chr20	53987786	53988399	614	*	Distal Intergenic	20	54572413	54580528	8116	2	140689	uc002xxa.4	592129	ENSG00000054803	CBLN4	cerebellin 4 precursor
chr4	165021486	165022107	622	*	Intron	4	165118159	165118863	705	2	23520	uc011cjk.2	96756	NA	ANP32CP	acidic nuclear phosphoprotein 32 family member C, pseudogene
chr8	49571932	49572149	218	*	Distal Intergenic	8	49623351	49647870	24520	2	79645	uc003xqn.3	75721	ENSG00000034239	CLXN	calaxin
chr2	33395102	33395424	323	*	Intron	2	33359664	33624575	264912	1	4052	uc010yna.2	35438	ENSG00000049323	LTBP1	latent transforming growth factor beta binding protein 1
chr2	128616494	128616703	210	*	Promoter	2	128603840	128615729	11890	2	5433	uc002tpj.3	-765	ENSG00000144231	POLR2D	RNA polymerase II subunit D
chr18	69011165	69011609	445	*	Distal Intergenic	18	69187200	69246192	58993	2	100505776	uc002lks.1	234583	ENSG00000260676	LINC01541	long intergenic non-protein coding RNA 1541
chr1	163373955	163373999	45	*	Distal Intergenic	1	163291723	163325553	33831	1	83540	uc001gcr.1	82232	ENSG00000143228	NUF2	NUF2 component of NDC80 kinetochore complex
chr7	90269204	90269430	227	*	Intron	7	90225720	90839904	614185	1	5218	uc003uky.2	43484	ENSG00000058091	CDK14	cyclin dependent kinase 14
chr14	66973504	66973621	118	*	Promoter	14	66974125	67525733	551609	1	10243	uc001xiw.3	-504	ENSG00000171723	GPHN	gephyrin
chr16	55632430	55632989	560	*	Distal Intergenic	16	55600584	55601592	1009	1	84290	uc002eid.1	31846	ENSG00000256812	CAPNS2	calpain small subunit 2
chr6	162940190	162940276	87	*	Intron	6	161768590	162864505	1095916	2	5071	uc010kkd.3	-75685	ENSG00000185345	PRKN	parkin RBR E3 ubiquitin protein ligase
chr3	120097308	120097436	129	*	Distal Intergenic	3	120114515	120114576	62	2	406975	uc021xcw.1	17140	ENSG00000284121	MIR198	microRNA 198
chr5	78005781	78006063	283	*	Distal Intergenic	5	77781038	77944648	163611	2	10184	uc003kfo.3	-61133	ENSG00000145685	LHFPL2	LHFPL tetraspan subfamily member 2
chr18	77050116	77050665	550	*	Intron	18	77104265	77138282	34018	1	374868	uc002lna.3	-53600	ENSG00000166377	ATP9B	ATPase phospholipid transporting 9B (putative)
chr7	111203009	111203178	170	*	Promoter	7	110602364	111202573	600210	2	83943	uc003vfr.3	-436	ENSG00000184903	IMMP2L	inner mitochondrial membrane peptidase subunit 2
chr18	13842090	13842146	57	*	Distal Intergenic	18	13825543	13826861	1319	1	4161	uc010xaf.2	16547	ENSG00000176136	MC5R	melanocortin 5 receptor
chr8	54935654	54935875	222	*	Promoter	8	54899529	54935008	35480	2	6917	uc003xrw.1	-646	ENSG00000187735	TCEA1	transcription elongation factor A1
chr8	72233923	72233989	67	*	Exon	8	72109668	72268979	159312	2	2138	uc003xyr.4	34990	ENSG00000104313	EYA1	EYA transcriptional coactivator and phosphatase 1
chr13	25932045	25932245	201	*	Distal Intergenic	13	25946209	26595420	649212	1	51761	uc001uqk.3	-13964	ENSG00000132932	ATP8A2	ATPase phospholipid transporting 8A2
chr1	221752981	221755765	2785	*	Distal Intergenic	1	221874764	221910802	36039	2	11221	uc001hmx.2	155037	ENSG00000143507	DUSP10	dual specificity phosphatase 10
chr21	15538991	15539147	157	*	Intron	21	15481135	15579254	98120	2	149998	uc002yjm.3	40107	ENSG00000188992	LIPI	lipase I
chr12	93708879	93709255	377	*	Intron	12	93397534	93771512	373979	2	643339	uc021rbu.1	62257	NA	LOC643339	uncharacterized LOC643339
chr11	42776445	42777564	1120	*	Distal Intergenic	11	42209293	42275240	65948	2	100507205	uc021qgh.1	-501205	NA	LINC02740	long intergenic non-protein coding RNA 2740
chr1	158290170	158290439	270	*	Distal Intergenic	1	158297740	158301321	3582	2	910	uc001frw.3	10882	ENSG00000158485	CD1B	CD1b molecule
chr5	76081099	76081284	186	*	Distal Intergenic	5	76114833	76131140	16308	1	2150	uc003keo.3	-33549	ENSG00000164251	F2RL1	F2R like trypsin receptor 1
chr1	146895084	146895248	165	*	Intron	1	146853914	146989699	135786	2	100289211	uc021ovk.1	94451	ENSG00000278811	LINC00624	long intergenic non-protein coding RNA 624
chr16	55203756	55203947	192	*	Distal Intergenic	16	55358471	55364664	6194	1	79190	uc002ehx.3	-154524	ENSG00000159387	IRX6	iroquois homeobox 6
chr17	49229868	49229917	50	*	Promoter	17	49230897	49239450	8554	1	4830	uc002ith.2	-980	ENSG00000239672	NME1	NME/NM23 nucleoside diphosphate kinase 1
chr17	40548732	40548843	112	*	Distal Intergenic	17	40465343	40540513	75171	2	6774	uc010wgh.1	-8219	ENSG00000168610	STAT3	signal transducer and activator of transcription 3
chr8	70528478	70528826	349	*	Intron	8	70540007	70573147	33141	1	23213	uc003xyi.1	-11181	ENSG00000137573	SULF1	sulfatase 1
chr12	88860679	88860994	316	*	Distal Intergenic	12	88886570	88912644	26075	2	4254	uc009zsn.3	51650	ENSG00000049130	KITLG	KIT ligand
chr12	96880925	96881025	101	*	Distal Intergenic	12	96672039	96794366	122328	2	5128	uc010svb.2	-86559	ENSG00000059758	CDK17	cyclin dependent kinase 17
chr12	78900482	78900674	193	*	Distal Intergenic	12	79257773	79845788	588016	1	6857	uc001sys.3	-357099	ENSG00000067715	SYT1	synaptotagmin 1
chr12	23229218	23230505	1288	*	Intron	12	22778076	22843608	65533	1	55500	uc009ziz.3	451142	ENSG00000139163	ETNK1	ethanolamine kinase 1
chr9	103289674	103289978	305	*	Intron	9	103340336	103350173	9838	1	347273	uc004bba.3	-50358	ENSG00000170681	CAVIN4	caveolae associated protein 4
chr6	77615644	77615926	283	*	Distal Intergenic	6	78171948	78173120	1173	2	3351	uc003pil.1	557194	ENSG00000135312	HTR1B	5-hydroxytryptamine receptor 1B
chr2	128583801	128583864	64	*	Distal Intergenic	2	128520060	128568761	48702	2	55339	uc002tpi.2	-15040	ENSG00000136709	WDR33	WD repeat domain 33
chr14	66973362	66973486	125	*	Promoter	14	66974125	67525733	551609	1	10243	uc001xiw.3	-639	ENSG00000171723	GPHN	gephyrin
chr4	105708304	105708464	161	*	Distal Intergenic	4	105389463	105416058	26596	2	80319	uc010ilo.4	-292246	ENSG00000168772	CXXC4	CXXC finger protein 4
chr22	24065872	24065992	121	*	Distal Intergenic	22	23980675	24059610	78936	2	91316	uc011aiz.2	-6262	ENSG00000228315	GUSBP11	GUSB pseudogene 11
chr2	197391901	197392166	266	*	Intron	2	197063977	197457335	393359	2	57520	uc002utm.1	65169	ENSG00000138411	HECW2	HECT, C2 and WW domain containing E3 ubiquitin protein ligase 2
chr11	132011774	132012252	479	*	Intron	11	131780712	132206716	426005	1	50863	uc001qgq.3	231062	ENSG00000182667	NTM	neurotrimin
chr7	23762474	23762680	207	*	Intron	7	23749945	23872130	122186	1	56164	uc031swr.1	12529	ENSG00000196335	STK31	serine/threonine kinase 31
chr3	121766418	121766616	199	*	Distal Intergenic	3	121774209	121839988	65780	1	942	uc003eet.3	-7593	ENSG00000114013	CD86	CD86 molecule
chr17	78060149	78060304	156	*	Intron	17	78055242	78074412	19171	1	55036	uc002jxn.4	4907	ENSG00000141519	CCDC40	coiled-coil domain 40 molecular ruler complex subunit
chr1	86860669	86860936	268	*	Promoter	1	86812507	86862025	49519	2	57489	uc001dlp.3	1089	ENSG00000122417	ODF2L	outer dense fiber of sperm tails 2 like
chr8	71447859	71448320	462	*	Distal Intergenic	8	71485453	71520622	35170	2	23471	uc011lfc.2	72302	ENSG00000067167	TRAM1	translocation associated membrane protein 1
chr6	166943671	166944626	956	*	Intron	6	166822854	166955938	133085	2	6196	uc011ego.1	11312	ENSG00000071242	RPS6KA2	ribosomal protein S6 kinase A2
chr2	184318909	184319151	243	*	Distal Intergenic	2	183989083	184026408	37326	1	129401	uc010zft.2	329826	ENSG00000163002	NUP35	nucleoporin 35
chr18	13841276	13842047	772	*	Distal Intergenic	18	13825543	13826861	1319	1	4161	uc010xaf.2	15733	ENSG00000176136	MC5R	melanocortin 5 receptor
chr2	162786911	162787866	956	*	Intron	2	162894812	162929996	35185	2	1803	uc002uca.1	142130	ENSG00000197635	DPP4	dipeptidyl peptidase 4
chr10	133951721	133952012	292	*	Intron	10	133957220	133982537	25318	1	282973	uc009yba.1	-5208	ENSG00000188385	JAKMIP3	Janus kinase and microtubule interacting protein 3
chr4	11794444	11794726	283	*	Distal Intergenic	4	11399988	11430537	30550	2	9957	uc003gmq.3	-363907	ENSG00000002587	HS3ST1	heparan sulfate-glucosamine 3-sulfotransferase 1
chr11	104887228	104887344	117	*	Intron	11	104864967	104893895	28929	2	838	uc009yxh.2	6551	ENSG00000137757	CASP5	caspase 5
chr16	77892619	77893330	712	*	Intron	16	77822483	78014001	191519	1	57687	uc002ffg.1	70136	ENSG00000171724	VAT1L	vesicle amine transport 1 like
chr4	68565015	68565587	573	*	Promoter	4	68481479	68566889	85411	2	55236	uc003hdg.4	1302	ENSG00000033178	UBA6	ubiquitin like modifier activating enzyme 6
chrX	41863517	41863916	400	*	Distal Intergenic	23	41374189	41782287	408099	2	8573	uc004dfn.4	-81230	ENSG00000147044	CASK	calcium/calmodulin dependent serine protein kinase
chr16	71615784	71615972	189	*	Distal Intergenic	16	71609327	71610998	1672	2	6898	uc002far.3	-4786	ENSG00000198650	TAT	tyrosine aminotransferase
chr1	86296291	86296495	205	*	Intron	1	86115106	86174116	59011	2	54680	uc010osc.2	-122175	ENSG00000117174	ZNHIT6	zinc finger HIT-type containing 6
chr4	102332476	102333005	530	*	Distal Intergenic	4	102341118	102995969	654852	1	55024	uc003hvx.4	-8113	ENSG00000153064	BANK1	B cell scaffold protein with ankyrin repeats 1
chr2	175111887	175112026	140	*	Promoter	2	174937175	175113365	176191	2	29789	uc002uih.3	1339	ENSG00000138430	OLA1	Obg like ATPase 1
chr8	108907817	108908082	266	*	Distal Intergenic	8	108911544	109094167	182624	2	340419	uc003ymq.3	186085	ENSG00000147655	RSPO2	R-spondin 2
chr2	13195527	13195577	51	*	Distal Intergenic	2	13106908	13147138	40231	2	100506474	uc002rbw.2	-48389	ENSG00000225649	LOC100506474	uncharacterized LOC100506474
chr5	30758249	30758452	204	*	Distal Intergenic	5	31193762	31251961	58200	1	1004	uc003jhc.2	-435310	ENSG00000113361	CDH6	cadherin 6
chr11	1601925	1602103	179	*	Intron	11	1605572	1606513	942	2	387264	uc001ltu.1	4410	ENSG00000205869	KRTAP5-1	keratin associated protein 5-1
chr5	97678132	97679049	918	*	Distal Intergenic	5	98104999	98116889	11891	1	285704	uc003knb.2	-425950	ENSG00000174136	RGMB	repulsive guidance molecule BMP co-receptor b
chr5	15935224	15935939	716	*	Exon	5	16067474	16091226	23753	2	441061	uc010itw.1	155287	ENSG00000183654	MARCHF11	membrane associated ring-CH-type finger 11
chr19	29990163	29990409	247	*	Intron	19	29777918	30016659	238742	2	284395	uc002nse.1	26250	ENSG00000264515	VSTM2B-DT	VSTM2B divergent transcript
chr7	1740402	1740489	88	*	Distal Intergenic	7	1748798	1787590	38793	1	392617	uc010ksg.2	-8309	ENSG00000225968	ELFN1	extracellular leucine rich repeat and fibronectin type III domain containing 1
chr4	123031302	123031570	269	*	Distal Intergenic	4	123091758	123283914	192157	1	84162	uc003ieh.3	-60188	ENSG00000138688	BLTP1	bridge-like lipid transfer protein family member 1
chr3	184234333	184234564	232	*	Distal Intergenic	3	184279587	184300196	20610	1	2049	uc003foz.3	-45023	ENSG00000182580	EPHB3	EPH receptor B3
chr19	21623056	21623344	289	*	Distal Intergenic	19	21666176	21682696	16521	1	400680	uc002nqa.3	-42832	ENSG00000268658	LINC00664	long intergenic non-protein coding RNA 664
chr1	161283406	161283571	166	*	Promoter	1	161284166	161334535	50370	1	6391	uc001gag.3	-595	ENSG00000143252	SDHC	succinate dehydrogenase complex subunit C
chr14	90139567	90139846	280	*	Distal Intergenic	14	89878278	90085494	207217	2	1112	uc001xxp.2	-54073	ENSG00000053254	FOXN3	forkhead box N3
chr21	25539899	25540444	546	*	Distal Intergenic	21	26212864	26430056	217193	1	339622	uc031rvb.1	-672420	ENSG00000226983	LINC01692	long intergenic non-protein coding RNA 1692
chr3	5740586	5741165	580	*	Distal Intergenic	3	5291862	5291940	79	2	100616334	uc021wsm.1	-448646	ENSG00000265180	MIR4790	microRNA 4790
chr12	40720200	40721630	1431	*	Intron	12	40696591	40763086	66496	1	120892	uc001rmi.3	23609	ENSG00000188906	LRRK2	leucine rich repeat kinase 2
chr7	130829850	130830096	247	*	Intron	7	130794855	131181398	386544	1	4289	uc011kpl.2	34995	ENSG00000128585	MKLN1	muskelin 1
chr12	40719941	40720141	201	*	Intron	12	40696591	40763086	66496	1	120892	uc001rmi.3	23350	ENSG00000188906	LRRK2	leucine rich repeat kinase 2
chr10	135133651	135133923	273	*	Intron	10	135092134	135125841	33708	2	10844	uc001lmh.2	-7810	ENSG00000130640	TUBGCP2	tubulin gamma complex component 2
chr12	42443139	42443424	286	*	Distal Intergenic	12	42475648	42538673	63026	2	283464	uc001rms.4	95249	ENSG00000151233	GXYLT1	glucoside xylosyltransferase 1
chr15	53832554	53833148	595	*	Promoter	15	53805938	53833049	27112	2	256764	uc031qsc.1	0	ENSG00000166415	WDR72	WD repeat domain 72
chr6	109059898	109060106	209	*	Distal Intergenic	6	109072857	109090773	17917	1	387111	uc003pso.1	-12751	ENSG00000203801	LINC00222	long intergenic non-protein coding RNA 222
chr8	138053063	138053210	148	*	Distal Intergenic	8	139155103	139165459	10357	2	51059	uc003yva.3	1112249	ENSG00000147724	FAM135B	family with sequence similarity 135 member B
chr4	125038657	125038918	262	*	Distal Intergenic	4	124695419	124786730	91312	1	285419	uc003ifd.3	343238	ENSG00000249464	LINC01091	long intergenic non-protein coding RNA 1091
chr2	14647288	14647698	411	*	Distal Intergenic	2	14772810	14780168	7359	1	151354	uc002rbz.2	-125112	ENSG00000162981	LRATD1	LRAT domain containing 1
chr8	117060960	117061795	836	*	Intron	8	116962736	117337297	374562	2	100859921	uc031tcc.1	275502	ENSG00000249917	LINC00536	long intergenic non-protein coding RNA 536
chr3	23389593	23391057	1465	*	Intron	3	23375626	23648882	273257	1	100616384	uc021wtz.1	13967	ENSG00000264419	MIR548AC	microRNA 548ac
chr5	15299219	15300100	882	*	Distal Intergenic	5	15500305	15939900	439596	1	23194	uc003jfn.1	-200205	ENSG00000183580	FBXL7	F-box and leucine rich repeat protein 7
chr10	107936525	107936614	90	*	Distal Intergenic	10	108333421	108924466	591046	2	114815	uc001kyl.3	987852	ENSG00000108018	SORCS1	sortilin related VPS10 domain containing receptor 1
chr8	138052713	138053047	335	*	Distal Intergenic	8	139155103	139165459	10357	2	51059	uc003yva.3	1112412	ENSG00000147724	FAM135B	family with sequence similarity 135 member B
chr1	160255556	160255632	77	*	Promoter	1	160246599	160254941	8343	2	5824	uc021pbq.1	-615	ENSG00000162735	PEX19	peroxisomal biogenesis factor 19
chr7	25608377	25608534	158	*	Distal Intergenic	7	25880601	25880630	30	2	100873753	uc031sws.1	272096	ENSG00000207113	RNU6-16P	RNA, U6 small nuclear 16, pseudogene
chr8	139087891	139088052	162	*	Distal Intergenic	8	139155103	139165459	10357	2	51059	uc003yva.3	77407	ENSG00000147724	FAM135B	family with sequence similarity 135 member B
chr12	84405608	84405764	157	*	Distal Intergenic	12	85253267	85306608	53342	2	55117	uc001szv.4	900844	ENSG00000072041	SLC6A15	solute carrier family 6 member 15
chr4	132273232	132273924	693	*	Distal Intergenic	4	134070470	134074404	3935	1	57575	uc003igz.3	-1796546	ENSG00000138650	PCDH10	protocadherin 10
chr7	147113699	147114138	440	*	Intron	7	147075109	147075213	105	2	100313895	uc022aop.1	-38486	ENSG00000221442	MIR548F4	microRNA 548f-4
chr5	3927368	3928450	1083	*	Distal Intergenic	5	3596168	3601517	5350	1	79192	uc003jde.3	331200	ENSG00000170549	IRX1	iroquois homeobox 1
chr9	30060543	30060711	169	*	Distal Intergenic	9	30388933	30408452	19520	2	401497	uc031tdk.1	347741	NA	LINC01242	long intergenic non-protein coding RNA 1242
chr7	45507876	45508395	520	*	Distal Intergenic	7	45613739	45704271	90533	1	107	uc003tnd.3	-105344	ENSG00000164742	ADCY1	adenylate cyclase 1
chr18	1522037	1522221	185	*	Distal Intergenic	18	1268312	1407181	138870	2	56651	uc002kld.1	-114856	NA	LINC00470	long intergenic non-protein coding RNA 470
chr4	128501180	128501325	146	*	Distal Intergenic	4	128554087	128637934	83848	1	27152	uc003ifk.2	-52762	ENSG00000164066	INTU	inturned planar cell polarity protein
chr11	70090122	70090331	210	*	Distal Intergenic	11	70116806	70224598	107793	1	8500	uc001opn.2	-26475	ENSG00000131626	PPFIA1	PTPRF interacting protein alpha 1
chr4	182374641	182375472	832	*	Distal Intergenic	4	181985243	182080302	95060	2	728081	uc003iuz.3	-294339	ENSG00000248197	LINC00290	long intergenic non-protein coding RNA 290
chr8	91345523	91345913	391	*	Intron	8	91233716	91400187	166472	1	100874052	uc031tbq.1	111807	NA	LINC00534	long intergenic non-protein coding RNA 534
chr8	80518516	80518560	45	*	Distal Intergenic	8	80523049	80578410	55362	1	11075	uc003ybj.3	-4489	ENSG00000104435	STMN2	stathmin 2
chr20	21527683	21527907	225	*	Distal Intergenic	20	21491660	21494664	3005	2	4821	uc002wsi.3	-33019	ENSG00000125820	NKX2-2	NK2 homeobox 2
chr13	38402072	38402400	329	*	Intron	13	38210773	38443939	233167	2	7223	uc001uws.3	41539	ENSG00000133107	TRPC4	transient receptor potential cation channel subfamily C member 4
chr12	24318922	24319648	727	*	Intron	12	24365355	24365429	75	1	100126320	uc021qwc.1	-45707	ENSG00000216192	MIR920	microRNA 920
chr15	56363384	56363684	301	*	Distal Intergenic	15	56379479	56394449	14971	2	64864	uc002adn.1	30765	ENSG00000181827	RFX7	regulatory factor X7
chr5	15347922	15349524	1603	*	Distal Intergenic	5	15500305	15939900	439596	1	23194	uc003jfn.1	-150781	ENSG00000183580	FBXL7	F-box and leucine rich repeat protein 7
chr16	83968780	83969097	318	*	Distal Intergenic	16	83982672	83999937	17266	1	29948	uc002fha.4	-13575	ENSG00000140961	OSGIN1	oxidative stress induced growth inhibitor 1
chr3	69530143	69530349	207	*	Intron	3	69219146	69591733	372588	2	23150	uc003dnw.2	61384	ENSG00000114541	FRMD4B	FERM domain containing 4B
chr6	97830277	97830563	287	*	Intron	6	97537843	97862283	324441	2	100302287	uc021zda.1	31720	ENSG00000221698	MIR548H3	microRNA 548h-3
chr1	185353505	185353704	200	*	Distal Intergenic	1	185292979	185304171	11193	2	100288079	uc001grn.4	-49334	ENSG00000293113	GS1-279B7.1	microtubule associated protein 1 light chain 3 beta pseudogene
chr4	41935927	41936140	214	*	Promoter	4	41937137	41962824	25688	1	55161	uc003gwi.2	-997	ENSG00000109133	TMEM33	transmembrane protein 33
chr8	62763420	62763613	194	*	Distal Intergenic	8	62627347	62627418	72	1	100616484	uc022ava.1	136073	ENSG00000264408	MIR4470	microRNA 4470
chr2	155231532	155231649	118	*	Intron	2	155292365	155313950	21586	2	100144595	uc002tyu.2	82301	ENSG00000224675	GALNT13-AS1	GALNT13 antisense RNA 1
chr11	99087634	99087743	110	*	Intron	11	98891706	100229616	1337911	1	53942	uc021qpb.1	195928	ENSG00000149972	CNTN5	contactin 5
chr11	89974031	89974418	388	*	Distal Intergenic	11	89933597	89956532	22936	2	26973	uc009yvz.2	-17499	ENSG00000110172	CHORDC1	cysteine and histidine rich domain containing 1
chr2	1489861	1489923	63	*	Promoter	2	1488368	1546499	58132	1	7173	uc002qwz.3	1493	ENSG00000115705	TPO	thyroid peroxidase
chr5	15729794	15730183	390	*	Intron	5	15500305	15939900	439596	1	23194	uc003jfn.1	229489	ENSG00000183580	FBXL7	F-box and leucine rich repeat protein 7
chr20	16629807	16630155	349	*	Distal Intergenic	20	16359450	16554079	194630	2	55614	uc010gcj.2	-75728	ENSG00000089177	KIF16B	kinesin family member 16B
chr16	69759433	69759734	302	*	Promoter	16	69743304	69760533	17230	2	1728	uc002exp.3	799	ENSG00000181019	NQO1	NAD(P)H quinone dehydrogenase 1
chr14	43531641	43531832	192	*	Distal Intergenic	14	42168630	42373752	205123	1	145581	uc010ana.3	1363011	ENSG00000165379	LRFN5	leucine rich repeat and fibronectin type III domain containing 5
chr8	79556545	79556629	85	*	Distal Intergenic	8	79578282	79631997	53716	1	51101	uc003ybd.3	-21653	ENSG00000104427	ZC2HC1A	zinc finger C2HC-type containing 1A
chr21	42448032	42448276	245	*	Distal Intergenic	21	42513427	42519991	6565	2	284835	uc002yyv.1	71715	ENSG00000226496	LINC00323	long intergenic non-protein coding RNA 323
chr7	147650073	147650507	435	*	Intron	7	148036553	148118088	81536	1	26047	uc003wev.2	-386046	ENSG00000174469	CNTNAP2	contactin associated protein 2
chr7	128494186	128494513	328	*	Exon	7	128502857	128505903	3047	1	9296	uc003voc.2	-8344	ENSG00000128524	ATP6V1F	ATPase H+ transporting V1 subunit F
chr21	28753692	28754166	475	*	Intron	21	29094698	29123552	28855	1	54088	uc011acl.1	-340532	ENSG00000225298	LINC00113	long intergenic non-protein coding RNA 113
chr9	131854438	131854538	101	*	Distal Intergenic	9	131843383	131852717	9335	1	57171	uc004bxe.3	11055	ENSG00000167130	DOLPP1	dolichyldiphosphatase 1
chr7	68137249	68137835	587	*	Distal Intergenic	7	69063905	69755607	691703	1	26053	uc003tvv.4	-926070	ENSG00000158321	AUTS2	activator of transcription and developmental regulator AUTS2
chr3	106862955	106863257	303	*	Intron	3	106555658	106959485	403828	2	100302640	uc003dwf.4	96228	NA	LINC00882	long intergenic non-protein coding RNA 882
chr12	68294043	68294161	119	*	Distal Intergenic	12	68042512	68056444	13933	1	8445	uc001sts.4	251531	ENSG00000127334	DYRK2	dual specificity tyrosine phosphorylation regulated kinase 2
chr12	29373932	29374104	173	*	Promoter	12	29376556	29488549	111994	1	55711	uc001rit.4	-2452	ENSG00000064763	FAR2	fatty acyl-CoA reductase 2
chr15	53976297	53976554	258	*	Intron	15	53805938	54051859	245922	2	256764	uc002acj.2	75305	ENSG00000166415	WDR72	WD repeat domain 72
chr8	23083220	23083470	251	*	Promoter	8	23082734	23088439	5706	1	389641	uc003xdb.1	486	ENSG00000246582	TNFRSF10A-DT	TNFRSF10A divergent transcript
chr7	126627398	126627640	243	*	Intron	7	126698142	126698238	97	2	693177	uc022akt.1	70598	ENSG00000207692	MIR592	microRNA 592
chr7	8635043	8635468	426	*	Intron	7	8473585	8792593	319009	1	30010	uc011jxh.2	161458	ENSG00000122584	NXPH1	neurexophilin 1
chr15	55610382	55610631	250	*	Promoter	15	55611133	55647846	36714	1	9488	uc002act.3	-502	ENSG00000069943	PIGB	phosphatidylinositol glycan anchor biosynthesis class B
chr20	55379185	55379385	201	*	Distal Intergenic	20	55205938	55214338	8401	1	7022	uc010zzi.2	173247	ENSG00000087510	TFAP2C	transcription factor AP-2 gamma
chr3	21646622	21646943	322	*	Intron	3	21462490	21792816	330327	2	79750	uc003cce.3	145873	ENSG00000151789	ZNF385D	zinc finger protein 385D
chr2	175352652	175352765	114	*	Promoter	2	175296300	175351816	55517	2	151556	uc010fqs.4	-836	ENSG00000163328	GPR155	G protein-coupled receptor 155
chr17	49410302	49410456	155	*	Distal Intergenic	17	49337897	49375292	37396	1	51096	uc002its.3	72405	ENSG00000011260	UTP18	UTP18 small subunit processome component
chr12	97092958	97093119	162	*	Intron	12	97301001	97347469	46469	1	121441	uc001teu.4	-207882	ENSG00000139350	NEDD1	NEDD1 gamma-tubulin ring complex targeting factor
chr12	2629272	2629884	613	*	Intron	12	2614008	2675748	61741	1	775	uc001qkv.1	15264	ENSG00000151067	CACNA1C	calcium voltage-gated channel subunit alpha1 C
chr20	2776163	2776294	132	*	Exon	20	2774715	2781292	6578	2	56265	uc002wgu.3	4998	ENSG00000088882	CPXM1	carboxypeptidase X, M14 family member 1
chr18	5019691	5019795	105	*	Distal Intergenic	18	5143672	5197255	53584	2	642597	uc010wzc.1	177460	ENSG00000231824	AKAIN1	A-kinase anchor inhibitor 1
chr19	33337076	33337292	217	*	Intron	19	33321419	33359465	38047	2	11136	uc002ntt.4	22173	ENSG00000021488	SLC7A9	solute carrier family 7 member 9
chr3	93668658	93668985	328	*	Intron	3	93591881	93677591	85711	2	5627	uc003dqz.4	8606	ENSG00000184500	PROS1	protein S
chr12	48719665	48719931	267	*	Promoter	12	48722763	48724062	1300	1	341567	uc001rrm.3	-2832	ENSG00000187166	H1-7	H1.7 linker histone
chr16	83609324	83609878	555	*	Intron	16	83541951	83542013	63	1	100422853	uc021tlx.1	67373	ENSG00000263785	MIR3182	microRNA 3182
chr8	37947027	37947380	354	*	Distal Intergenic	8	37963011	37997598	34588	1	9070	uc003xkt.5	-15631	ENSG00000129691	ASH2L	ASH2 like, histone lysine methyltransferase complex subunit
chr2	60416196	60416501	306	*	Distal Intergenic	2	60614497	60614580	84	2	100616473	uc021vie.1	198079	ENSG00000266078	MIR4432	microRNA 4432
chr4	35107604	35107731	128	*	Distal Intergenic	4	35949843	36075457	125615	2	116984	uc003gso.3	967726	ENSG00000047365	ARAP2	ArfGAP with RhoGAP domain, ankyrin repeat and PH domain 2
chr3	99278943	99279421	479	*	Intron	3	99357440	99422736	65297	1	1295	uc010hpe.2	-78019	ENSG00000144810	COL8A1	collagen type VIII alpha 1 chain
chr8	114850289	114851320	1032	*	Distal Intergenic	8	114321447	114449242	127796	2	114788	uc003ynx.4	-401047	ENSG00000164796	CSMD3	CUB and Sushi multiple domains 3
chr18	24772081	24772231	151	*	Distal Intergenic	18	24495595	24765302	269708	2	83539	uc021uij.2	-6779	ENSG00000154080	CHST9	carbohydrate sulfotransferase 9
chr7	9137898	9138001	104	*	Intron	7	9673900	9675447	1548	1	168741	uc003srw.1	-535899	NA	PER3P1	PER3 pseudogene 1
chr12	55480871	55481129	259	*	Distal Intergenic	12	55523553	55524560	1008	1	441639	uc010spe.2	-42424	ENSG00000170605	OR9K2	olfactory receptor family 9 subfamily K member 2
chr4	13076936	13077136	201	*	Distal Intergenic	4	13369347	13485989	116643	2	9364	uc003gmt.2	408853	ENSG00000157869	RAB28	RAB28, member RAS oncogene family
chr15	92803200	92803299	100	*	Distal Intergenic	15	92937140	93011958	74819	1	8128	uc002bra.3	-133841	ENSG00000140557	ST8SIA2	ST8 alpha-N-acetyl-neuraminide alpha-2,8-sialyltransferase 2
chr7	67845038	67845572	535	*	Distal Intergenic	7	66767625	66786513	18889	1	64940	uc010laj.3	1077413	ENSG00000291153	STAG3L4	STAG3 cohesin complex component like 4 (pseudogene)
chr8	35864488	35865084	597	*	Distal Intergenic	8	35581669	35652181	70513	1	137970	uc003xju.2	282819	ENSG00000156687	UNC5D	unc-5 netrin receptor D
chr13	114497673	114497935	263	*	Intron	13	114518583	114545814	27232	1	650669	uc031qnn.1	-20648	NA	GAS6-AS1	GAS6 antisense RNA 1
chr6	132907780	132907833	54	*	Distal Intergenic	6	132909731	132910877	1147	2	9038	uc003qdk.2	3044	ENSG00000135569	TAAR5	trace amine associated receptor 5
chr16	1994009	1994237	229	*	Promoter	16	1988234	1993294	5061	2	51734	uc021tam.1	-715	ENSG00000198736	MSRB1	methionine sulfoxide reductase B1
chr2	142444	142561	118	*	Distal Intergenic	2	38814	46588	7775	2	642273	uc010yim.2	-95856	ENSG00000184731	FAM110C	family with sequence similarity 110 member C
chr8	91411438	91411740	303	*	Distal Intergenic	8	91233716	91400187	166472	1	100874052	uc031tbq.1	177722	NA	LINC00534	long intergenic non-protein coding RNA 534
chr11	134784309	134784750	442	*	Distal Intergenic	11	134306376	134375555	69180	1	283177	uc001qhs.3	477933	ENSG00000255545	B3GAT1-DT	B3GAT1 divergent transcript
chr4	16870374	16871232	859	*	Intron	4	16503165	16900424	397260	2	9079	uc003goz.3	29192	ENSG00000169744	LDB2	LIM domain binding 2
chr11	42227857	42228259	403	*	Intron	11	42209293	42275240	65948	2	100507205	uc021qgh.1	46981	NA	LINC02740	long intergenic non-protein coding RNA 2740
chr5	158985519	158986133	615	*	Distal Intergenic	5	158875564	158893284	17721	2	285627	uc011deb.1	-92235	ENSG00000253298	LINC01845	long intergenic non-protein coding RNA 1845
chr14	49823400	49823577	178	*	Distal Intergenic	14	50043390	50053134	9745	2	6235	uc001wwl.4	229557	ENSG00000213741	RPS29	ribosomal protein S29
chr3	132724135	132724307	173	*	Distal Intergenic	3	132757171	133116619	359449	1	66000	uc003eph.3	-32864	ENSG00000144868	TMEM108	transmembrane protein 108
chr12	132842540	132842784	245	*	Intron	12	132680917	132834425	153509	2	50614	uc009zyr.3	-8115	ENSG00000182870	GALNT9	polypeptide N-acetylgalactosaminyltransferase 9
chr4	19893756	19894219	464	*	Distal Intergenic	4	20255235	20620788	365554	1	9353	uc003gpr.1	-361016	ENSG00000145147	SLIT2	slit guidance ligand 2
chr7	157825984	157826190	207	*	Intron	7	157647277	157658782	11506	1	100506585	uc003wns.3	178707	NA	PTPRN2-AS1	PTPRN2 antisense RNA 1
chr10	86538697	86538959	263	*	Distal Intergenic	10	86184695	86278276	93582	1	54462	uc010qme.1	354002	ENSG00000107771	CCSER2	coiled-coil serine rich protein 2
chr13	25444286	25444460	175	*	Intron	13	25417882	25454058	36177	1	56163	uc010aad.3	26404	ENSG00000132972	RNF17	ring finger protein 17
chr12	50897984	50898151	168	*	Promoter	12	50898768	51074044	175277	1	57609	uc001rwu.3	-617	ENSG00000066084	DIP2B	disco interacting protein 2 homolog B
chr21	20136086	20136687	602	*	Distal Intergenic	21	19641433	19775970	134538	2	5651	uc002ykw.3	-360116	ENSG00000154646	TMPRSS15	transmembrane serine protease 15
chr1	99871158	99871842	685	*	Distal Intergenic	1	99729848	99775138	45291	1	9890	uc010oue.2	141310	ENSG00000117600	PLPPR4	phospholipid phosphatase related 4
chr16	83235218	83235445	228	*	Intron	16	83541951	83542013	63	1	100422853	uc021tlx.1	-306506	ENSG00000263785	MIR3182	microRNA 3182
chr19	13612760	13612858	99	*	Intron	19	13317256	13617274	300019	2	773	uc002mwy.3	4416	ENSG00000141837	CACNA1A	calcium voltage-gated channel subunit alpha1 A
chr9	100348993	100349367	375	*	Intron	9	100365297	100389046	23750	2	158427	uc004axp.1	39679	ENSG00000136925	TSTD2	thiosulfate sulfurtransferase like domain containing 2
chr1	242108543	242108876	334	*	Distal Intergenic	1	242158792	242162385	3594	2	440738	uc001hzk.2	53509	ENSG00000197769	MAP1LC3C	microtubule associated protein 1 light chain 3 gamma
chr5	42931074	42931945	872	*	Distal Intergenic	5	43014831	43018913	4083	2	648987	uc003jnc.3	86968	ENSG00000177738	ANXA2R-OT1	ANXA2R overlapping transcript 1
chr16	61974431	61974830	400	*	Intron	16	61760082	61891142	131061	2	1006	uc002eoh.3	-83289	ENSG00000150394	CDH8	cadherin 8
chr6	35470937	35471007	71	*	Intron	6	35441374	35464861	23488	2	7005	uc010jvx.3	-6076	ENSG00000007866	TEAD3	TEA domain transcription factor 3
chr8	116864763	116867823	3061	*	Distal Intergenic	8	116420724	116681228	260505	2	7227	uc010mcy.3	-183535	ENSG00000104447	TRPS1	transcriptional repressor GATA binding 1
chr12	99856876	99857382	507	*	Intron	12	100041528	100043892	2365	1	196472	uc001tgn.3	-184146	ENSG00000180219	GARIN6	golgi associated RAB2 interactor family member 6
chr16	81108137	81108231	95	*	Promoter	16	81087102	81110872	23771	2	123775	uc010chf.3	2641	ENSG00000166455	C16orf46	chromosome 16 open reading frame 46
chr4	17010083	17011592	1510	*	Distal Intergenic	4	16503169	16900424	397256	2	9079	uc010iee.3	-109659	ENSG00000169744	LDB2	LIM domain binding 2
chr3	68804151	68804265	115	*	Intron	3	68780915	68981761	200847	2	151647	uc021xag.1	177496	ENSG00000163377	TAFA4	TAFA chemokine like family member 4
chr7	147661587	147663473	1887	*	Intron	7	148036553	148118088	81536	1	26047	uc003wev.2	-373080	ENSG00000174469	CNTNAP2	contactin associated protein 2
chr9	97357267	97357376	110	*	Promoter	9	97321003	97356075	35073	2	8789	uc004auv.3	-1192	ENSG00000130957	FBP2	fructose-bisphosphatase 2
chr16	83768626	83770131	1506	*	Intron	16	83841508	83846607	5100	1	3281	uc002fgy.2	-71377	ENSG00000230989	HSBP1	heat shock factor binding protein 1
chr8	66559651	66560413	763	*	Promoter	8	66556888	66622798	65911	1	9650	uc003xvm.2	2763	ENSG00000066855	MTFR1	mitochondrial fission regulator 1
chr8	80133051	80134928	1878	*	Distal Intergenic	8	80523049	80578410	55362	1	11075	uc003ybj.3	-388121	ENSG00000104435	STMN2	stathmin 2
chr5	99799561	99799848	288	*	Distal Intergenic	5	99871124	99922440	51317	1	345757	uc003knj.1	-71276	ENSG00000174132	FAM174A	family with sequence similarity 174 member A
chr22	19924685	19925004	320	*	Intron	22	19881781	19921049	39269	2	10587	uc002zqs.2	-3636	ENSG00000184470	TXNRD2	thioredoxin reductase 2
chr1	107637980	107638001	22	*	Distal Intergenic	1	107599267	107601916	2650	1	55170	uc010ous.2	38713	ENSG00000198890	PRMT6	protein arginine methyltransferase 6
chr4	64787338	64787752	415	*	Distal Intergenic	4	65144177	65147277	3101	2	253017	uc010ihi.3	359525	ENSG00000205678	TECRL	trans-2,3-enoyl-CoA reductase like
chr14	42425795	42426273	479	*	Distal Intergenic	14	42168630	42373752	205123	1	145581	uc010ana.3	257165	ENSG00000165379	LRFN5	leucine rich repeat and fibronectin type III domain containing 5
chr13	108449800	108449853	54	*	Intron	13	107820879	108519460	698582	2	728215	uc001vql.3	69607	ENSG00000204442	NALF1	NALCN channel auxiliary factor 1
chr19	32031584	32031720	137	*	Distal Intergenic	19	32079095	32084456	5362	1	100507527	uc002nta.2	-47375	ENSG00000267465	LINC03103	long intergenic non-protein coding RNA 3103
chr13	92235038	92235840	803	*	Intron	13	92050935	93519487	1468553	1	2262	uc010tif.2	184103	ENSG00000179399	GPC5	glypican 5
chr2	34313481	34313699	219	*	Distal Intergenic	2	33951128	33953284	2157	2	151325	uc002rpb.3	-360197	ENSG00000293267	MYADML	myeloid associated differentiation marker like (pseudogene)
chr22	51187532	51187761	230	*	Distal Intergenic	22	51195514	51227614	32101	1	284942	uc011asd.2	-7753	ENSG00000291064	RPL23AP82	ribosomal protein L23a pseudogene 82
chr1	170781227	170783887	2661	*	Distal Intergenic	1	170904612	170967946	63335	1	80133	uc001ghg.3	-120725	ENSG00000117501	MROH9	maestro heat like repeat family member 9
chr7	140732542	140732710	169	*	Distal Intergenic	7	140705961	140714781	8821	2	51650	uc003vwe.4	-17761	ENSG00000090263	MRPS33	mitochondrial ribosomal protein S33
chr7	23883794	23884358	565	*	Intron	7	23827599	23944365	116767	1	56164	uc003swv.1	56195	ENSG00000196335	STK31	serine/threonine kinase 31
chr18	6194316	6194425	110	*	Intron	18	5954705	6311655	356951	2	91133	uc002kmy.4	117230	ENSG00000154655	L3MBTL4	L3MBTL histone methyl-lysine binding protein 4
chr9	75271048	75271182	135	*	Intron	9	75242837	75451267	208431	1	117531	uc010mpa.1	28211	ENSG00000165091	TMC1	transmembrane channel like 1
chr3	68518273	68519937	1665	*	Intron	3	68780915	68981761	200847	2	151647	uc021xag.1	461824	ENSG00000163377	TAFA4	TAFA chemokine like family member 4
chr2	172411061	172411599	539	*	3' UTR	2	172378866	172414643	35778	1	79901	uc002ugz.4	32195	ENSG00000071967	CYBRD1	cytochrome b reductase 1
chr1	28678633	28678841	209	*	Distal Intergenic	1	28696093	28793725	97633	1	65979	uc001bpu.3	-17252	ENSG00000204138	PHACTR4	phosphatase and actin regulator 4
chr7	147111762	147111989	228	*	Intron	7	147075109	147075213	105	2	100313895	uc022aop.1	-36549	ENSG00000221442	MIR548F4	microRNA 548f-4
chr4	160725684	160725842	159	*	Distal Intergenic	4	160188998	160281301	92304	1	9693	uc003iqg.4	536686	ENSG00000109756	RAPGEF2	Rap guanine nucleotide exchange factor 2
chr9	123086513	123086713	201	*	Distal Intergenic	9	123007257	123007328	72	2	406939	uc011lxv.1	-79185	ENSG00000207814	MIR147A	microRNA 147a
chr9	97020908	97021019	112	*	Promoter	9	97021578	97065291	43714	1	169841	uc004aum.1	-559	ENSG00000175787	ZNF169	zinc finger protein 169
chr16	26146637	26147294	658	*	Exon	16	25703347	26149009	445663	1	9951	uc002dof.3	443290	ENSG00000182601	HS3ST4	heparan sulfate-glucosamine 3-sulfotransferase 4
chr19	47888236	47888307	72	*	Distal Intergenic	19	47880208	47885961	5754	1	9704	uc010xyo.1	8028	ENSG00000134815	DHX34	DExH-box helicase 34
chr8	144277771	144277903	133	*	Distal Intergenic	8	144295068	144299044	3977	1	338328	uc003yxu.2	-17165	ENSG00000277494	GPIHBP1	glycosylphosphatidylinositol anchored high density lipoprotein binding protein 1
chr20	54269742	54269902	161	*	Distal Intergenic	20	54572413	54580528	8116	2	140689	uc002xxa.4	310626	ENSG00000054803	CBLN4	cerebellin 4 precursor
chr20	60470131	60470244	114	*	Intron	20	60528602	60528718	117	2	100302168	uc021wfv.1	58474	ENSG00000284193	MIR1257	microRNA 1257
chr10	2132174	2132640	467	*	Distal Intergenic	10	2047667	2056542	8876	2	282980	uc001igo.2	-75632	NA	LINC00700	long intergenic non-protein coding RNA 700
chr16	19431147	19431199	53	*	Promoter	16	19429018	19510434	81417	1	79838	uc010var.2	2129	ENSG00000103534	TMC5	transmembrane channel like 5
chr2	95961000	95961227	228	*	Promoter	2	95963072	95979644	16573	1	30818	uc002suo.1	-1845	ENSG00000115041	KCNIP3	potassium voltage-gated channel interacting protein 3
chr14	55287358	55287918	561	*	Distal Intergenic	14	55344831	55344911	81	2	100422984	uc021rth.1	56993	ENSG00000265432	MIR4308	microRNA 4308
chr5	26587069	26587122	54	*	Distal Intergenic	5	26880709	26890942	10234	2	1007	uc011cnv.1	303820	ENSG00000113100	CDH9	cadherin 9
chr20	24881299	24881580	282	*	Distal Intergenic	20	24929866	24940564	10699	1	8530	uc002wtx.2	-48286	ENSG00000077984	CST7	cystatin F
chr18	37893226	37893456	231	*	Distal Intergenic	18	36786888	37380282	593395	2	647946	uc002lal.1	-512944	ENSG00000267374	MIR924HG	MIR924 host gene
chr12	130146896	130147050	155	*	Intron	12	129556271	130388212	831942	2	121256	uc009zyl.1	241162	ENSG00000151952	TMEM132D	transmembrane protein 132D
chr8	140785172	140785510	339	*	Intron	8	140630249	140715299	85051	2	51305	uc003yvg.1	-69873	ENSG00000169427	KCNK9	potassium two pore domain channel subfamily K member 9
chr7	9884636	9885646	1011	*	Distal Intergenic	7	9673900	9675447	1548	1	168741	uc003srw.1	210736	NA	PER3P1	PER3 pseudogene 1
chr7	148934856	148934984	129	*	Promoter	7	148936742	148952700	15959	1	7988	uc003wfp.3	-1758	ENSG00000170260	ZNF212	zinc finger protein 212
chr22	19923136	19923525	390	*	Promoter	22	19881781	19921049	39269	2	10587	uc002zqs.2	-2087	ENSG00000184470	TXNRD2	thioredoxin reductase 2
chr3	76689408	76689668	261	*	Intron	3	77089294	77699114	609821	1	6092	uc003dpy.4	-399626	ENSG00000185008	ROBO2	roundabout guidance receptor 2
chr8	69079828	69080361	534	*	Intron	8	69242957	69360245	117289	1	116328	uc010lyx.2	-162596	ENSG00000165084	C8orf34	chromosome 8 open reading frame 34
chr1	171342712	171342943	232	*	Distal Intergenic	1	171308035	171310463	2429	1	7151	uc010pmf.2	34677	NA	TOP1P1	DNA topoisomerase I pseudogene 1
chr4	101821370	101821499	130	*	Distal Intergenic	4	101581436	101596270	14835	2	100874275	uc031sgr.1	-225100	ENSG00000250223	LINC01216	long intergenic non-protein coding RNA 1216
chr4	19729049	19730392	1344	*	Distal Intergenic	4	20255235	20620788	365554	1	9353	uc003gpr.1	-524843	ENSG00000145147	SLIT2	slit guidance ligand 2
chr1	242108280	242108513	234	*	Distal Intergenic	1	242158792	242162385	3594	2	440738	uc001hzk.2	53872	ENSG00000197769	MAP1LC3C	microtubule associated protein 1 light chain 3 gamma
chr8	63713144	63713481	338	*	Intron	8	63890420	63897460	7041	1	643763	uc010lyr.4	-176939	NA	NA	NA
chr6	133789766	133789956	191	*	Exon	6	133562637	133853258	290622	1	2070	uc011ecs.2	227129	ENSG00000112319	EYA4	EYA transcriptional coactivator and phosphatase 4
chr8	52533167	52533265	99	*	Intron	8	52232137	52722005	489869	2	137902	uc003xqu.4	188740	ENSG00000147485	PXDNL	peroxidasin like
chr3	49625225	49625849	625	*	Intron	3	49591922	49708982	117061	1	8927	uc003cxe.4	33303	ENSG00000164061	BSN	bassoon presynaptic cytomatrix protein
chr5	4167748	4168448	701	*	Distal Intergenic	5	3596168	3601517	5350	1	79192	uc003jde.3	571580	ENSG00000170549	IRX1	iroquois homeobox 1
chr18	25590703	25591055	353	*	Intron	18	25530930	25616539	85610	2	1000	uc010xbn.1	25484	ENSG00000170558	CDH2	cadherin 2
chr13	108816291	108816370	80	*	Distal Intergenic	13	108859792	108867130	7339	2	3981	uc001vqn.3	50760	ENSG00000174405	LIG4	DNA ligase 4
chr16	59103409	59104265	857	*	Intron	16	58741035	58768246	27212	2	2806	uc010vim.1	-335163	ENSG00000125166	GOT2	glutamic-oxaloacetic transaminase 2
chr16	87146818	87146918	101	*	Intron	16	87336404	87351026	14623	2	100506581	uc002fju.3	204108	ENSG00000260456	C16orf95	chromosome 16 open reading frame 95
chr1	153072070	153072492	423	*	Intron	1	153065611	153067001	1391	2	6704	uc001fbh.3	-5069	ENSG00000203785	SPRR2E	small proline rich protein 2E
chr4	5519576	5520213	638	*	Distal Intergenic	4	5526883	5529527	2645	1	10141	uc003gii.3	-6670	ENSG00000082929	LINC01587	long intergenic non-protein coding RNA 1587
chr6	104431908	104432197	290	*	Distal Intergenic	6	105175968	105233194	57227	2	57531	uc010kcx.1	800997	ENSG00000085382	HACE1	HECT domain and ankyrin repeat containing E3 ubiquitin protein ligase 1
chr14	70941270	70942299	1030	*	Intron	14	70935596	70950473	14878	2	317760	uc021rvr.1	8174	ENSG00000290783	ADAM20P1	ADAM metallopeptidase domain 20 pseudogene 1
chr8	89215365	89215627	263	*	Intron	8	89049460	89339717	290258	2	4325	uc003yeb.4	124090	ENSG00000156103	MMP16	matrix metallopeptidase 16
chr1	221215727	221216567	841	*	Distal Intergenic	1	221052743	221058400	5658	1	3142	uc001hmv.4	162984	ENSG00000136630	HLX	H2.0 like homeobox
chr8	88344356	88344437	82	*	Intron	8	87878676	88394955	516280	1	168975	uc003ydy.2	465680	ENSG00000176571	CNBD1	cyclic nucleotide binding domain containing 1
chr3	107051823	107052760	938	*	Distal Intergenic	3	107096188	107097481	1294	1	84692	uc003dwi.1	-43428	ENSG00000138483	CCDC54	coiled-coil domain containing 54
chr18	23061761	23063579	1819	*	Distal Intergenic	18	22641888	22932214	290327	2	25925	uc010xbe.1	-129547	ENSG00000198795	ZNF521	zinc finger protein 521
chr6	154299948	154300502	555	*	Distal Intergenic	6	154331631	154411313	79683	1	4988	uc011efb.2	-31129	ENSG00000112038	OPRM1	opioid receptor mu 1
chr1	93181194	93181773	580	*	Intron	1	93029199	93159945	130747	2	7813	uc001doy.1	-21249	ENSG00000067208	EVI5	ecotropic viral integration site 5
chr4	14232530	14233767	1238	*	Distal Intergenic	4	14113592	14141676	28085	1	152742	uc010idt.2	118938	ENSG00000250634	LINC01085	long intergenic non-protein coding RNA 1085
chr5	22635751	22636581	831	*	Intron	5	21750973	22853731	1102759	2	1010	uc003jgk.2	217150	ENSG00000154162	CDH12	cadherin 12
chr21	45750251	45750502	252	*	Exon	21	45748827	45754407	5581	2	755	uc031rvw.1	3905	ENSG00000160226	CFAP410	cilia and flagella associated protein 410
chr3	46557591	46557742	152	*	3' UTR	3	46539485	46542439	2955	1	83597	uc003cps.1	18106	ENSG00000163825	RTP3	receptor transporter protein 3
chr21	19634191	19635495	1305	*	Exon	21	19618192	19639687	21496	1	140578	uc021whs.1	15999	ENSG00000154645	CHODL	chondrolectin
chr6	49354648	49354755	108	*	Distal Intergenic	6	49398073	49431041	32969	2	4594	uc003ozg.4	76286	ENSG00000146085	MMUT	methylmalonyl-CoA mutase
chr12	128909764	128910098	335	*	Intron	12	128778637	128778723	87	1	100500817	uc021rgo.1	131127	ENSG00000265635	MIR3612	microRNA 3612
chr10	1982333	1982735	403	*	Distal Intergenic	10	2047667	2056542	8876	2	282980	uc001igo.2	73807	NA	LINC00700	long intergenic non-protein coding RNA 700
chr8	138763524	138764151	628	*	Distal Intergenic	8	139155103	139165459	10357	2	51059	uc003yva.3	401308	ENSG00000147724	FAM135B	family with sequence similarity 135 member B
chr6	13726275	13726425	151	*	Distal Intergenic	6	13621730	13711796	90067	2	10048	uc003nbb.3	-14479	ENSG00000010017	RANBP9	RAN binding protein 9
chr4	17118946	17121759	2814	*	Distal Intergenic	4	16503169	16900424	397256	2	9079	uc010iee.3	-218522	ENSG00000169744	LDB2	LIM domain binding 2
chr12	96861697	96861912	216	*	Distal Intergenic	12	96672039	96794366	122328	2	5128	uc010svb.2	-67331	ENSG00000059758	CDK17	cyclin dependent kinase 17
chr7	79619441	79620886	1446	*	Distal Intergenic	7	79764140	79848725	84586	1	2770	uc003uhb.1	-143254	ENSG00000127955	GNAI1	G protein subunit alpha i1
chr7	68230404	68230931	528	*	Distal Intergenic	7	69063905	69755607	691703	1	26053	uc003tvv.4	-832974	ENSG00000158321	AUTS2	activator of transcription and developmental regulator AUTS2
chr3	69314012	69314094	83	*	Intron	3	69219146	69299308	80163	2	23150	uc011bga.1	-14704	ENSG00000114541	FRMD4B	FERM domain containing 4B
chr17	49229690	49229782	93	*	Promoter	17	49230897	49239450	8554	1	4830	uc002ith.2	-1115	ENSG00000239672	NME1	NME/NM23 nucleoside diphosphate kinase 1
chr11	131839545	131840289	745	*	Intron	11	131780712	132206716	426005	1	50863	uc001qgq.3	58833	ENSG00000182667	NTM	neurotrimin
chr5	3742301	3742533	233	*	Distal Intergenic	5	3596168	3601517	5350	1	79192	uc003jde.3	146133	ENSG00000170549	IRX1	iroquois homeobox 1
chr15	100354374	100354434	61	*	Intron	15	100340122	100347132	7011	2	196968	uc010bow.3	-7242	ENSG00000290767	DNM1P46	dynamin 1 pseudogene 46
chr2	978357	978505	149	*	Intron	2	946554	1371384	424831	1	54221	uc010ewi.3	31803	ENSG00000172554	SNTG2	syntrophin gamma 2
chr15	27077693	27078003	311	*	Intron	15	27111866	27194357	82492	1	2558	uc001zbd.2	-33863	ENSG00000186297	GABRA5	gamma-aminobutyric acid type A receptor subunit alpha5
chr3	148065239	148065537	299	*	Distal Intergenic	3	148415658	148460790	45133	1	185	uc003ewg.4	-350121	ENSG00000144891	AGTR1	angiotensin II receptor type 1
chr5	51927598	51927739	142	*	Distal Intergenic	5	52083774	52249485	165712	1	3672	uc003jou.3	-156035	ENSG00000213949	ITGA1	integrin subunit alpha 1
chr5	46371632	46371742	111	*	Distal Intergenic	5	45255052	45696220	441169	2	348980	uc003jok.3	-675412	ENSG00000164588	HCN1	hyperpolarization activated cyclic nucleotide gated potassium channel 1
chr19	56304489	56304568	80	*	Intron	19	56296763	56321704	24942	2	204801	uc002qlz.3	17136	ENSG00000179873	NLRP11	NLR family pyrin domain containing 11
chr4	182605267	182605408	142	*	Distal Intergenic	4	183065140	183271469	206330	1	55714	uc010irv.1	-459732	ENSG00000218336	TENM3	teneurin transmembrane protein 3
chr12	80543570	80543857	288	*	Distal Intergenic	12	80603233	80772870	169638	1	283310	uc001szd.3	-59376	ENSG00000165899	OTOGL	otogelin like
chr13	50266291	50266438	148	*	Promoter	13	50234810	50265623	30814	2	84650	uc001vdi.3	-668	ENSG00000123179	EBPL	EBP like
chr3	177238870	177238993	124	*	Intron	3	177159709	177470492	310784	1	100505566	uc031sch.1	79161	ENSG00000228221	LINC00578	long intergenic non-protein coding RNA 578
chr10	2714722	2715409	688	*	Distal Intergenic	10	2342513	2357268	14756	2	399708	uc021pmj.1	-357454	NA	LINC00701	long intergenic non-protein coding RNA 701
chr8	117165710	117166031	322	*	Intron	8	116962736	117337297	374562	2	100859921	uc031tcc.1	171266	ENSG00000249917	LINC00536	long intergenic non-protein coding RNA 536
chr5	138676316	138676495	180	*	Promoter	5	138677519	138705409	27891	1	51247	uc003led.3	-1024	ENSG00000120727	PAIP2	poly(A) binding protein interacting protein 2
chr2	76578035	76578283	249	*	Distal Intergenic	2	75928909	75938111	9203	2	6936	uc002snp.4	-639924	ENSG00000005436	GCFC2	GC-rich sequence DNA-binding factor 2
chr6	1434644	1434949	306	*	Distal Intergenic	6	1390069	1395832	5764	1	2295	uc003mtm.3	44575	ENSG00000137273	FOXF2	forkhead box F2
chr7	68369994	68370368	375	*	Distal Intergenic	7	69063905	69755607	691703	1	26053	uc003tvv.4	-693537	ENSG00000158321	AUTS2	activator of transcription and developmental regulator AUTS2
chr7	146571515	146571711	197	*	Intron	7	146643908	146643927	20	1	100847078	uc031szo.1	-72197	ENSG00000265470	MIR548AQ	microRNA 548aq
chr8	57439412	57440110	699	*	Intron	8	57430878	57472382	41505	2	100507632	uc003xtc.2	32272	ENSG00000246430	LINC00968	long intergenic non-protein coding RNA 968
chr16	17102909	17103418	510	*	Distal Intergenic	16	17196181	17564738	368558	2	64131	uc002dfa.3	461320	ENSG00000103489	XYLT1	xylosyltransferase 1
chr3	153224214	153224358	145	*	Distal Intergenic	3	153202284	153220486	18203	1	152118	uc003ezt.3	21930	ENSG00000237787	LINC02877	long intergenic non-protein coding RNA 2877
chr1	37403138	37403900	763	*	Intron	1	37261128	37499844	238717	2	2899	uc001caz.2	95944	ENSG00000163873	GRIK3	glutamate ionotropic receptor kainate type subunit 3
chr11	97793631	97794143	513	*	Distal Intergenic	11	98891706	100096179	1204474	1	53942	uc009ywv.2	-1097563	ENSG00000149972	CNTN5	contactin 5
chr5	156169044	156169242	199	*	Intron	5	156277549	156279539	1991	1	153743	uc003lwf.1	-108307	ENSG00000231989	PPP1R2B	PPP1R2 family member B
chr7	71774516	71774715	200	*	Intron	7	71244476	71802208	557733	2	83698	uc003twa.4	27493	ENSG00000183166	CALN1	calneuron 1
chr21	34145423	34145737	315	*	Promoter	21	34144436	34170016	25581	1	54067	uc002yqt.3	987	NA	EPCIP-AS1	EPCIP antisense RNA 1
chr4	183177327	183177803	477	*	Intron	4	183245099	183550042	304944	1	55714	uc021xux.1	-67296	ENSG00000218336	TENM3	teneurin transmembrane protein 3
chr13	71964543	71964829	287	*	Distal Intergenic	13	71589273	71742549	153277	1	100885781	uc031qmd.1	375270	ENSG00000226846	LINC00348	long intergenic non-protein coding RNA 348
chr21	33617578	33617767	190	*	Distal Intergenic	21	33640530	33651376	10847	2	54069	uc002ypi.3	33609	ENSG00000159055	MIS18A	MIS18 kinetochore protein A
chr7	10474076	10474199	124	*	Distal Intergenic	7	10971580	10979813	8234	2	4697	uc003srx.2	505614	ENSG00000189043	NDUFA4	NDUFA4 mitochondrial complex associated
chr22	23140256	23140326	71	*	Intron	22	23165270	23165360	91	1	723778	uc021wmp.1	-24944	ENSG00000284049	MIR650	microRNA 650
chr1	56555049	56555647	599	*	Distal Intergenic	1	56960419	57045257	84839	2	8613	uc001cyj.2	489610	ENSG00000162407	PLPP3	phospholipid phosphatase 3
chr2	79261837	79262922	1086	*	Distal Intergenic	2	79252812	79255630	2819	1	130120	uc010ffu.4	9025	ENSG00000143954	REG3G	regenerating family member 3 gamma
chr12	129905538	129905995	458	*	Intron	12	129556271	129570545	14275	2	121256	uc001uia.2	-334993	ENSG00000151952	TMEM132D	transmembrane protein 132D
chr7	96863629	96863748	120	*	Distal Intergenic	7	96745905	96811075	65171	1	57001	uc003uoo.4	117724	ENSG00000196636	SDHAF3	succinate dehydrogenase complex assembly factor 3
chr18	75953335	75954182	848	*	Distal Intergenic	18	76740275	76758969	18695	1	27164	uc002lmt.3	-786093	ENSG00000256463	SALL3	spalt like transcription factor 3
chr6	90952052	90952724	673	*	Intron	6	90636247	91006627	370381	2	60468	uc003pnw.3	53903	ENSG00000112182	BACH2	BTB domain and CNC homolog 2
chr11	96916919	96917188	270	*	Distal Intergenic	11	96176446	96240041	63596	2	100874053	uc031qdh.1	-676878	NA	JRKL-AS1	JRKL antisense RNA 1
chr17	76632165	76632263	99	*	Distal Intergenic	17	76670130	76688575	18446	2	9267	uc010wtv.2	56312	ENSG00000108669	CYTH1	cytohesin 1
chr14	102529296	102529384	89	*	Distal Intergenic	14	102549002	102552715	3714	2	3320	uc001ykw.1	23331	ENSG00000080824	HSP90AA1	heat shock protein 90 alpha family class A member 1
chr7	9539150	9539429	280	*	Distal Intergenic	7	9673900	9675447	1548	1	168741	uc003srw.1	-134471	NA	PER3P1	PER3 pseudogene 1
chr7	146818992	146819281	290	*	Intron	7	146643908	146643927	20	2	100847035	uc031szp.1	-175065	ENSG00000264539	MIR548AR	microRNA 548ar
chr16	74408404	74408499	96	*	Distal Intergenic	16	74366304	74402153	35850	2	283922	uc010vms.1	-6251	ENSG00000290890	PDPR2P	pyruvate dehydrogenase phosphatase regulatory subunit 2, pseudogene
chr2	79769394	79770715	1322	*	Intron	2	79740060	80875988	1135929	1	1496	uc010ysg.2	29334	ENSG00000066032	CTNNA2	catenin alpha 2
chr4	14264289	14264646	358	*	Distal Intergenic	4	14113592	14141676	28085	1	152742	uc010idt.2	150697	ENSG00000250634	LINC01085	long intergenic non-protein coding RNA 1085
chr1	8399475	8399738	264	*	Exon	1	8390198	8404227	14030	1	50651	uc001apc.3	9277	ENSG00000162426	SLC45A1	solute carrier family 45 member 1
chr2	179623802	179625069	1268	*	Exon	2	179519472	179629029	109558	2	7273	uc002umz.1	3960	ENSG00000155657	TTN	titin
chr4	181633020	181633588	569	*	Distal Intergenic	4	181985243	182080302	95060	2	728081	uc003iuz.3	446714	ENSG00000248197	LINC00290	long intergenic non-protein coding RNA 290
chr14	103492997	103493162	166	*	Intron	14	103398716	103523742	125027	2	9578	uc001ymi.1	30580	ENSG00000198752	CDC42BPB	CDC42 binding protein kinase beta
chr8	116382609	116383059	451	*	Distal Intergenic	8	116420724	116680234	259511	2	7227	uc011lhy.2	297175	ENSG00000104447	TRPS1	transcriptional repressor GATA binding 1
chr8	126897033	126897383	351	*	Distal Intergenic	8	126934767	126963441	28675	2	100130231	uc022bbb.1	66058	ENSG00000245164	LINC00861	long intergenic non-protein coding RNA 861
chr8	105975656	105975973	318	*	Distal Intergenic	8	106331147	106816767	485621	1	23414	uc003ymd.3	-355174	ENSG00000169946	ZFPM2	zinc finger protein, FOG family member 2
chr4	17247532	17248051	520	*	Distal Intergenic	4	17461884	17513857	51974	2	5860	uc021xmo.1	265806	ENSG00000151552	QDPR	quinoid dihydropteridine reductase
chr3	1243963	1244220	258	*	Intron	3	1134629	1445278	310650	1	27255	uc003bpa.3	109334	ENSG00000134115	CNTN6	contactin 6
chr8	85788711	85789759	1049	*	Intron	8	85618162	85834078	215917	1	138046	uc003ycu.4	170549	ENSG00000184672	RALYL	RALY RNA binding protein like
chr2	3041560	3041778	219	*	Intron	2	3192741	3323445	130705	2	7260	uc002qxi.2	281667	ENSG00000032389	EIPR1	EARP complex and GARP complex interacting protein 1
chr4	2978985	2979132	148	*	Intron	4	2965343	3042474	77132	1	2868	uc003ggq.1	13642	ENSG00000125388	GRK4	G protein-coupled receptor kinase 4
chr5	155501469	155501677	209	*	Intron	5	155753767	156185070	431304	1	6444	uc003lwb.3	-252090	ENSG00000170624	SGCD	sarcoglycan delta
chr7	151553761	151553869	109	*	Intron	7	151574127	151576308	2182	1	100505483	uc003wko.2	-20258	NA	PRKAG2-AS1	PRKAG2 antisense RNA 1
chr4	188783721	188784054	334	*	Distal Intergenic	4	188916925	188926199	9275	1	132625	uc003izh.1	-132871	ENSG00000179059	ZFP42	ZFP42 zinc finger protein
chr10	44183904	44184472	569	*	Distal Intergenic	10	44139307	44144326	5020	2	7580	uc001jbc.3	-39578	ENSG00000169740	ZNF32	zinc finger protein 32
chr4	185765405	185765602	198	*	Promoter	4	185764450	185768200	3751	2	731424	uc021xvf.1	2598	ENSG00000251230	MIR3945HG	MIR3945 host gene
chr5	115266002	115266710	709	*	Distal Intergenic	5	115298151	115363299	65149	1	206338	uc003kro.3	-31441	ENSG00000172901	LVRN	laeverin
chr14	30455150	30455603	454	*	Distal Intergenic	14	30045687	30396899	351213	2	5587	uc001wqh.3	-58251	ENSG00000184304	PRKD1	protein kinase D1
chr4	68990146	68990215	70	*	Intron	4	68918916	68995587	76672	2	389208	uc003hdt.1	5372	ENSG00000198092	TMPRSS11F	transmembrane serine protease 11F
chr8	73036063	73036645	583	*	Distal Intergenic	8	72933486	72987819	54334	2	8989	uc003xza.3	-48244	ENSG00000104321	TRPA1	transient receptor potential cation channel subfamily A member 1
chr10	11154489	11154974	486	*	Intron	10	11113506	11147451	33946	2	439950	uc001ikn.2	-7038	ENSG00000237986	CELF2-AS2	CELF2 antisense RNA 2
chr13	74792468	74792718	251	*	Distal Intergenic	13	74260149	74708394	448246	2	11278	uc010aeq.3	-84074	ENSG00000118922	KLF12	KLF transcription factor 12
chr8	137427612	137427835	224	*	Distal Intergenic	8	136594121	136659848	65728	1	10656	uc010mek.4	833491	ENSG00000131773	KHDRBS3	KH RNA binding domain containing, signal transduction associated 3
chr2	123432661	123432751	91	*	Distal Intergenic	2	122513121	122525428	12308	1	7247	uc031rox.1	919540	ENSG00000211460	TSN	translin
chr13	29191065	29191368	304	*	Distal Intergenic	13	29233141	29253093	19953	1	51371	uc001usf.3	-41773	ENSG00000132963	POMP	proteasome maturation protein
chr11	102158348	102158488	141	*	Distal Intergenic	11	102188181	102210135	21955	1	330	uc001pgx.3	-29693	ENSG00000023445	BIRC3	baculoviral IAP repeat containing 3
chr16	29244750	29245004	255	*	Intron	16	29302828	29383434	80607	1	440352	uc031qvl.1	-57824	NA	SNX29P2	sorting nexin 29 pseudogene 2
chr4	46285762	46285978	217	*	Intron	4	46251581	46391396	139816	2	2555	uc003gxc.3	105418	ENSG00000151834	GABRA2	gamma-aminobutyric acid type A receptor subunit alpha2
chr20	59769050	59769782	733	*	Distal Intergenic	20	59827482	60515673	688192	1	1002	uc002ybn.2	-57700	ENSG00000179242	CDH4	cadherin 4
chr4	182713571	182713679	109	*	Distal Intergenic	4	183065140	183271469	206330	1	55714	uc010irv.1	-351461	ENSG00000218336	TENM3	teneurin transmembrane protein 3
chr14	87206559	87206767	209	*	Distal Intergenic	14	87372122	87389099	16978	1	283585	uc001xvs.3	-165355	ENSG00000258804	LINC01148	long intergenic non-protein coding RNA 1148
chr3	64824960	64826523	1564	*	Intron	3	64705683	64941858	236176	1	693126	uc021xab.1	119277	ENSG00000207689	MIR548A2	microRNA 548a-2
chr7	147401263	147401755	493	*	Intron	7	146991342	147254962	263621	2	100302191	uc022aoo.1	-146301	ENSG00000221494	MIR548I4	microRNA 548i-4
chr13	79100170	79100506	337	*	Intron	13	79173230	79177695	4466	2	5457	uc001vkv.3	77189	ENSG00000152192	POU4F1	POU class 4 homeobox 1
chr6	71805402	71806247	846	*	Distal Intergenic	6	71571366	71666788	95423	2	135152	uc003pfw.3	-138614	ENSG00000112309	B3GAT2	beta-1,3-glucuronyltransferase 2
chr15	86876019	86878473	2455	*	Intron	15	86840065	86860199	20135	2	727915	uc031qtm.1	-15820	ENSG00000260125	AGBL1-AS1	AGBL1 antisense RNA 1
chr14	104620214	104620500	287	*	Intron	14	104605060	104647235	42176	1	26153	uc001yos.4	15154	ENSG00000066735	KIF26A	kinesin family member 26A
chr8	72619020	72619862	843	*	Distal Intergenic	8	72755358	72968547	213190	1	100132891	uc011lff.2	-135496	ENSG00000235531	MSC-AS1	MSC antisense RNA 1
chr7	8598471	8599641	1171	*	Intron	7	8473585	8792593	319009	1	30010	uc011jxh.2	124886	ENSG00000122584	NXPH1	neurexophilin 1
chr20	7556260	7556791	532	*	Distal Intergenic	20	7863631	7921093	57463	2	54363	uc002wmw.1	364302	ENSG00000101323	HAO1	hydroxyacid oxidase 1
chr15	99168943	99169072	130	*	Distal Intergenic	15	99192761	99465671	272911	1	3480	uc010urq.2	-23689	ENSG00000140443	IGF1R	insulin like growth factor 1 receptor
chr1	168539102	168539335	234	*	Distal Intergenic	1	168545711	168551315	5605	1	6375	uc001gfo.2	-6376	ENSG00000143184	XCL1	X-C motif chemokine ligand 1
chr8	57592057	57592517	461	*	Distal Intergenic	8	57430878	57472382	41505	2	100507632	uc003xtc.2	-119675	ENSG00000246430	LINC00968	long intergenic non-protein coding RNA 968
chr14	47749347	47749472	126	*	Intron	14	47308828	47812438	503611	2	161357	uc001wwi.4	62966	ENSG00000139915	MDGA2	MAM domain containing glycosylphosphatidylinositol anchor 2
chr11	126938982	126939283	302	*	Intron	11	126419179	126873355	454177	2	84623	uc001qed.4	-65627	ENSG00000149571	KIRREL3	kirre like nephrin family adhesion molecule 3
chr1	54114548	54114680	133	*	Intron	1	53971906	54199877	227972	2	148979	uc001cvr.1	85197	ENSG00000174332	GLIS1	GLIS family zinc finger 1
chr7	144845663	144846022	360	*	Distal Intergenic	7	144149034	144533146	384113	2	27010	uc003wes.3	-312517	ENSG00000196511	TPK1	thiamin pyrophosphokinase 1
chr6	116379697	116380069	373	*	Promoter	6	116262693	116381921	119229	2	2444	uc003pwi.1	1852	ENSG00000111816	FRK	fyn related Src family tyrosine kinase
chr4	48016912	48017290	379	*	Promoter	4	47945198	48018610	73413	2	1259	uc003gxv.1	1320	ENSG00000198515	CNGA1	cyclic nucleotide gated channel subunit alpha 1
chr11	132319680	132319906	227	*	Intron	11	132284875	132813037	528163	2	4978	uc001qgs.3	493131	ENSG00000183715	OPCML	opioid binding protein/cell adhesion molecule like
chr2	79608302	79609901	1600	*	Intron	2	79740060	80875988	1135929	1	1496	uc010ysf.2	-130159	ENSG00000066032	CTNNA2	catenin alpha 2
chr21	26504159	26506043	1885	*	Distal Intergenic	21	26212864	26430056	217193	1	339622	uc031rvb.1	291295	ENSG00000226983	LINC01692	long intergenic non-protein coding RNA 1692
chr4	21656310	21656534	225	*	Intron	4	20730239	21699318	969080	2	80333	uc003gqh.1	42784	ENSG00000185774	KCNIP4	potassium voltage-gated channel interacting protein 4
chr8	133346074	133346227	154	*	Intron	8	133133105	133459509	326405	2	3786	uc003yti.3	113282	ENSG00000184156	KCNQ3	potassium voltage-gated channel subfamily Q member 3
chr22	48546388	48546526	139	*	Distal Intergenic	22	48670176	48670227	52	1	100422916	uc021wrs.1	-123650	ENSG00000266508	MIR3201	microRNA 3201
chr12	129731290	129731914	625	*	Intron	12	129556271	129570545	14275	2	121256	uc001uia.2	-160745	ENSG00000151952	TMEM132D	transmembrane protein 132D
chr7	45506715	45507480	766	*	Distal Intergenic	7	45613739	45704271	90533	1	107	uc003tnd.3	-106259	ENSG00000164742	ADCY1	adenylate cyclase 1
chr7	67683187	67683370	184	*	Distal Intergenic	7	66767625	66786513	18889	1	64940	uc010laj.3	915562	ENSG00000291153	STAG3L4	STAG3 cohesin complex component like 4 (pseudogene)
chr3	197160162	197160494	333	*	Distal Intergenic	3	197236654	197282858	46205	2	622	uc003fxr.3	122364	ENSG00000161267	BDH1	3-hydroxybutyrate dehydrogenase 1
chr13	77555450	77555584	135	*	Distal Intergenic	13	77566059	77576652	10594	1	1203	uc001vkc.3	-10475	ENSG00000102805	CLN5	CLN5 intracellular trafficking protein
chr20	60146399	60146546	148	*	Promoter	20	60145191	60318845	173655	1	1002	uc002ybo.1	1208	ENSG00000179242	CDH4	cadherin 4
chr2	22811955	22812926	972	*	Distal Intergenic	2	23608298	23931483	323186	1	114818	uc010ykg.2	-795372	ENSG00000119771	KLHL29	kelch like family member 29
chr20	38066662	38069073	2412	*	Distal Intergenic	20	37842424	37853391	10968	2	339568	uc010zwd.1	-213271	ENSG00000230324	LINC01734	long intergenic non-protein coding RNA 1734
chr13	19790533	19790915	383	*	Distal Intergenic	13	19747910	19755992	8083	2	7278	uc009zzj.3	-34541	ENSG00000198033	TUBA3C	tubulin alpha 3c
chr12	85442104	85442165	62	*	Promoter	12	85439798	85518636	78839	1	84125	uc021rbo.1	2306	ENSG00000133640	LRRIQ1	leucine rich repeats and IQ motif containing 1
chr19	18929416	18929521	106	*	Distal Intergenic	19	18942744	18979039	36296	1	5976	uc002nkf.3	-13223	ENSG00000005007	UPF1	UPF1 RNA helicase and ATPase
chr1	176903192	176903531	340	*	Exon	1	176998499	176998581	83	2	574441	uc021pfc.1	95050	ENSG00000202609	MIR488	microRNA 488
chr17	4397140	4397301	162	*	Distal Intergenic	17	4402129	4443228	41100	1	124976	uc002fxx.2	-4828	ENSG00000183018	SPNS2	SPNS lysolipid transporter 2, sphingosine-1-phosphate
chr3	144976059	144976352	294	*	Distal Intergenic	3	145787228	145804522	17295	2	5352	uc003evq.1	828170	ENSG00000152952	PLOD2	procollagen-lysine,2-oxoglutarate 5-dioxygenase 2
chr20	56826818	56826943	126	*	Exon	20	56806188	56821308	15121	2	55370	uc002xyw.3	-5510	NA	PPP4R1L	protein phosphatase 4 regulatory subunit 1 like (pseudogene)
chr12	69752523	69752685	163	*	Promoter	12	69753532	69784576	31045	1	8089	uc001sux.3	-847	ENSG00000127337	YEATS4	YEATS domain containing 4
chr5	120399966	120400116	151	*	Distal Intergenic	5	119952832	120022964	70133	1	51334	uc003ksr.3	447134	ENSG00000184838	PRR16	proline rich 16
chr3	102154636	102154778	143	*	Promoter	3	102153859	102198685	44827	1	131368	uc011bhg.1	777	ENSG00000170044	ZPLD1	zona pellucida like domain containing 1
chr3	153095152	153095339	188	*	Distal Intergenic	3	153202284	153220486	18203	1	152118	uc003ezt.3	-106945	ENSG00000237787	LINC02877	long intergenic non-protein coding RNA 2877
chr15	31331158	31332426	1269	*	Exon	15	31357235	31357344	110	2	406993	uc010ubm.1	24918	ENSG00000207702	MIR211	microRNA 211
chr19	425751	425858	108	*	Intron	19	405443	409170	3728	2	126567	uc002loo.3	-16581	ENSG00000183186	C2CD4C	C2 calcium dependent domain containing 4C
chr2	24584109	24584597	489	*	Promoter	2	24509081	24583397	74317	2	50618	uc010eyd.2	-712	ENSG00000198399	ITSN2	intersectin 2
chr7	9409974	9410372	399	*	Distal Intergenic	7	9673900	9675447	1548	1	168741	uc003srw.1	-263528	NA	PER3P1	PER3 pseudogene 1
chr6	82958632	82958866	235	*	Promoter	6	82900790	82957448	56659	2	25998	uc003pjm.2	-1184	ENSG00000005700	IBTK	inhibitor of Bruton tyrosine kinase
chr4	13875721	13876066	346	*	Intron	4	14113592	14141676	28085	1	152742	uc003gnb.3	-237526	ENSG00000250634	LINC01085	long intergenic non-protein coding RNA 1085
chr3	152959131	152959688	558	*	Distal Intergenic	3	152880029	152886263	6235	1	5912	uc003ezr.3	79102	ENSG00000181467	RAP2B	RAP2B, member of RAS oncogene family
chr8	114699741	114699872	132	*	Distal Intergenic	8	114321447	114449242	127796	2	114788	uc003ynx.4	-250499	ENSG00000164796	CSMD3	CUB and Sushi multiple domains 3
chr4	17063445	17063837	393	*	Distal Intergenic	4	16503169	16900424	397256	2	9079	uc010iee.3	-163021	ENSG00000169744	LDB2	LIM domain binding 2
chr12	57187108	57187294	187	*	Distal Intergenic	12	57157108	57181574	24467	1	8630	uc001smg.1	30000	ENSG00000025423	HSD17B6	hydroxysteroid 17-beta dehydrogenase 6
chr1	199928295	199929355	1061	*	Distal Intergenic	1	199996730	200008923	12194	1	2494	uc009wzg.2	-67375	ENSG00000116833	NR5A2	nuclear receptor subfamily 5 group A member 2
chr7	147357547	147358834	1288	*	Intron	7	146991342	147254962	263621	2	100302191	uc022aoo.1	-102585	ENSG00000221494	MIR548I4	microRNA 548i-4
chr1	164428542	164428781	240	*	Distal Intergenic	1	164528597	164821060	292464	1	5087	uc001gcs.3	-99816	ENSG00000185630	PBX1	PBX homeobox 1
chr5	15517900	15518546	647	*	Intron	5	15500305	15939900	439596	1	23194	uc003jfn.1	17595	ENSG00000183580	FBXL7	F-box and leucine rich repeat protein 7
chr16	22926480	22926606	127	*	Exon	16	22825860	22927659	101800	1	9956	uc002dli.3	100620	ENSG00000122254	HS3ST2	heparan sulfate-glucosamine 3-sulfotransferase 2
chr5	2092808	2092923	116	*	Distal Intergenic	5	1877541	1887293	9753	2	50805	uc031sir.1	-205515	ENSG00000113430	IRX4	iroquois homeobox 4
chr1	172024048	172025340	1293	*	Intron	1	172107948	172108028	81	1	100422882	uc021pew.1	-82608	ENSG00000283152	MIR3120	microRNA 3120
chr8	15419162	15419519	358	*	Intron	8	15397596	15624158	226563	1	7991	uc003wwu.3	21566	ENSG00000104723	TUSC3	tumor suppressor candidate 3
chr8	65770326	65770453	128	*	Distal Intergenic	8	65508529	65711348	202820	2	9420	uc003xvj.2	-58978	ENSG00000172817	CYP7B1	cytochrome P450 family 7 subfamily B member 1
chr13	82803163	82803593	431	*	Distal Intergenic	13	84451343	84456528	5186	2	114798	uc001vlk.3	1652935	ENSG00000178235	SLITRK1	SLIT and NTRK like family member 1
chr2	13195593	13195767	175	*	Distal Intergenic	2	13106908	13147138	40231	2	100506474	uc002rbw.2	-48455	ENSG00000225649	LOC100506474	uncharacterized LOC100506474
chr4	6117549	6117720	172	*	Intron	4	6055482	6196346	140865	2	152789	uc003giu.4	78626	ENSG00000152969	JAKMIP1	janus kinase and microtubule interacting protein 1
chr14	87645939	87646161	223	*	Distal Intergenic	14	87372122	87389099	16978	1	283585	uc001xvs.3	273817	ENSG00000258804	LINC01148	long intergenic non-protein coding RNA 1148
chr6	152107461	152107682	222	*	Intron	6	152126808	152424408	297601	1	2099	uc010kin.3	-19126	ENSG00000091831	ESR1	estrogen receptor 1
chr3	159140910	159141197	288	*	Intron	3	159000435	159000523	89	1	100500803	uc021xgn.1	140475	ENSG00000263634	MIR3919	microRNA 3919
chr16	7686014	7686348	335	*	Intron	16	7382751	7763340	380590	1	54715	uc010uyc.1	303263	ENSG00000078328	RBFOX1	RNA binding fox-1 homolog 1
chr8	143222831	143223208	378	*	Distal Intergenic	8	143257700	143257779	80	1	100616268	uc022bbz.1	-34492	ENSG00000265247	MIR4472-1	microRNA 4472-1
chr18	75870426	75870644	219	*	Distal Intergenic	18	76740275	76758969	18695	1	27164	uc002lmt.3	-869631	ENSG00000256463	SALL3	spalt like transcription factor 3
chr3	68271926	68273598	1673	*	Intron	3	68055373	68594771	539399	1	407738	uc003dng.3	216553	ENSG00000183662	TAFA1	TAFA chemokine like family member 1
chr1	240377679	240377806	128	*	Intron	1	240408560	240555862	147303	1	56776	uc010pyf.1	-30754	ENSG00000155816	FMN2	formin 2
chr4	179938968	179939486	519	*	Distal Intergenic	4	178649911	178911904	261994	1	285501	uc010iru.3	1289057	ENSG00000231171	LINC01098	long intergenic non-protein coding RNA 1098
chr18	28267782	28268801	1020	*	Distal Intergenic	18	28570052	28622781	52730	2	1825	uc002kwi.4	353980	ENSG00000134762	DSC3	desmocollin 3
chr6	84513184	84513544	361	*	Distal Intergenic	6	84562985	84567234	4250	1	134701	uc003pke.3	-49441	ENSG00000203877	RIPPLY2	ripply transcriptional repressor 2
chr8	90702985	90703144	160	*	Distal Intergenic	8	90769975	90803292	33318	1	8767	uc003yee.3	-66831	ENSG00000104312	RIPK2	receptor interacting serine/threonine kinase 2
chr2	10863659	10863922	264	*	Promoter	2	10861775	10925236	63462	1	245973	uc002rat.3	1884	ENSG00000143882	ATP6V1C2	ATPase H+ transporting V1 subunit C2
chr1	150333898	150333960	63	*	Distal Intergenic	1	150336990	150446032	109043	1	23248	uc010pcc.1	-3030	ENSG00000163125	RPRD2	regulation of nuclear pre-mRNA domain containing 2
chr5	158187421	158187888	468	*	Intron	5	158122923	158523614	400692	2	1879	uc011ddw.2	335726	ENSG00000164330	EBF1	EBF transcription factor 1
chr8	117147398	117148169	772	*	Intron	8	116962736	117337297	374562	2	100859921	uc031tcc.1	189128	ENSG00000249917	LINC00536	long intergenic non-protein coding RNA 536
chr8	94683742	94683913	172	*	Intron	8	94358695	94712661	353967	2	642924	uc022ayb.1	28748	ENSG00000246662	CIBAR1-DT	CIBAR1 divergent transcript
chr5	4411887	4411990	104	*	Distal Intergenic	5	5034472	5070115	35644	1	340094	uc003jdg.3	-622482	ENSG00000215231	LINC01020	long intergenic non-protein coding RNA 1020
chr16	87533992	87534093	102	*	Intron	16	87439863	87525460	85598	2	23174	uc002fka.1	-8532	ENSG00000140948	ZCCHC14	zinc finger CCHC-type containing 14
chr8	70454294	70456653	2360	*	Intron	8	70505145	70573147	68003	1	23213	uc003xyh.1	-48492	ENSG00000137573	SULF1	sulfatase 1
chr7	68392092	68393055	964	*	Distal Intergenic	7	69063905	69755607	691703	1	26053	uc003tvv.4	-670850	ENSG00000158321	AUTS2	activator of transcription and developmental regulator AUTS2
chr1	248538238	248538385	148	*	Distal Intergenic	1	248550910	248551836	927	1	254879	uc001iei.1	-12525	ENSG00000198104	OR2T6	olfactory receptor family 2 subfamily T member 6
chr1	170064182	170064283	102	*	Distal Intergenic	1	169890470	170043879	153410	2	22920	uc010ply.2	-20303	ENSG00000075945	KIFAP3	kinesin associated protein 3
chr15	74441693	74441767	75	*	Distal Intergenic	15	74422743	74429143	6401	1	57611	uc010bjf.3	18950	ENSG00000167178	ISLR2	immunoglobulin superfamily containing leucine rich repeat 2
chr5	158113452	158114269	818	*	Distal Intergenic	5	158122923	158523614	400692	2	1879	uc011ddw.2	409345	ENSG00000164330	EBF1	EBF transcription factor 1
chr11	106354609	106354751	143	*	Distal Intergenic	11	105961277	105969419	8143	1	60496	uc001pjd.1	393332	ENSG00000149313	AASDHPPT	aminoadipate-semialdehyde dehydrogenase-phosphopantetheinyl transferase
chr7	65969822	65970075	254	*	Distal Intergenic	7	65993455	66057371	63917	2	493754	uc010lac.3	87296	ENSG00000291136	RABGEF1P1	RABGEF1 pseudogene 1
chr3	178577737	178578058	322	*	Intron	3	178525131	178562217	37087	1	10242	uc011bqb.2	52606	ENSG00000197584	KCNMB2	potassium calcium-activated channel subfamily M regulatory beta subunit 2
chr13	30910126	30910303	178	*	Distal Intergenic	13	30776767	30881624	104858	2	84056	uc001ust.4	-28502	ENSG00000102781	KATNAL1	katanin catalytic subunit A1 like 1
chr5	110687134	110687390	257	*	Intron	5	110559947	110820748	260802	1	814	uc010jbv.3	127187	ENSG00000152495	CAMK4	calcium/calmodulin dependent protein kinase IV
chr5	15882198	15884577	2380	*	Intron	5	16067474	16091226	23753	2	441061	uc010itw.1	206649	ENSG00000183654	MARCHF11	membrane associated ring-CH-type finger 11
chr12	127162497	127163120	624	*	Distal Intergenic	12	127221553	127230800	9248	1	100507206	uc001uhl.3	-58433	ENSG00000189238	LINC00943	long intergenic non-protein coding RNA 943
chr19	29085450	29086592	1143	*	Intron	19	29456038	29460055	4018	1	148145	uc002nsb.4	-369446	ENSG00000267339	LINC00906	long intergenic non-protein coding RNA 906
chr7	147127879	147128208	330	*	Intron	7	147075109	147075213	105	2	100313895	uc022aop.1	-52666	ENSG00000221442	MIR548F4	microRNA 548f-4
chr7	28989048	28989365	318	*	Distal Intergenic	7	28992974	28998029	5056	2	9865	uc003szt.3	8664	ENSG00000255690	TRIL	TLR4 interactor with leucine rich repeats
chr1	77470862	77471130	269	*	Intron	1	77334182	77529737	195556	1	81849	uc009wbw.3	136680	ENSG00000117069	ST6GALNAC5	ST6 N-acetylgalactosaminide alpha-2,6-sialyltransferase 5
chr12	129355407	129355828	422	*	Intron	12	129348681	129469509	120829	1	144423	uc010tbh.1	6726	ENSG00000151948	GLT1D1	glycosyltransferase 1 domain containing 1
chr21	26661572	26664099	2528	*	Distal Intergenic	21	26758133	26804013	45881	2	54072	uc002ylk.3	139914	ENSG00000185433	LINC00158	long intergenic non-protein coding RNA 158
chr2	83047550	83049782	2233	*	Distal Intergenic	2	83083927	83084893	967	1	1720	uc021vjv.2	-34145	NA	DHFRP3	dihydrofolate reductase pseudogene 3
chr11	57500831	57501055	225	*	Intron	11	57508722	57510883	2162	1	280636	uc021qjj.1	-7667	ENSG00000211450	SELENOH	selenoprotein H
chr7	22695975	22697077	1103	*	Distal Intergenic	7	22766766	22770157	3392	1	3569	uc011jyo.1	-69689	ENSG00000136244	IL6	interleukin 6
chr7	146997262	146997751	490	*	Exon	7	147075109	147075213	105	2	100313895	uc022aop.1	77462	ENSG00000221442	MIR548F4	microRNA 548f-4
chr4	22893475	22894010	536	*	Distal Intergenic	4	22715712	22821195	105484	1	57733	uc011bxo.3	177763	ENSG00000249948	GBA3	glucosylceramidase beta 3 (gene/pseudogene)
chr5	15032640	15034475	1836	*	Distal Intergenic	5	14704909	14871887	166979	2	56172	uc003jfm.4	-160753	ENSG00000154122	ANKH	ANKH inorganic pyrophosphate transport regulator
chr4	17090635	17091605	971	*	Distal Intergenic	4	16503169	16900424	397256	2	9079	uc010iee.3	-190211	ENSG00000169744	LDB2	LIM domain binding 2
chr8	140528804	140528919	116	*	Distal Intergenic	8	140613082	140631342	18261	2	51305	uc003yve.1	102423	ENSG00000169427	KCNK9	potassium two pore domain channel subfamily K member 9
chr13	112660901	112661044	144	*	Distal Intergenic	13	112721913	112726020	4108	1	6656	uc001vsb.1	-60869	ENSG00000182968	SOX1	SRY-box transcription factor 1
chr14	86778568	86778912	345	*	Distal Intergenic	14	87372122	87389099	16978	1	283585	uc001xvs.3	-593210	ENSG00000258804	LINC01148	long intergenic non-protein coding RNA 1148
chr12	129116097	129117147	1051	*	Intron	12	129277739	129308541	30803	2	121260	uc001uhu.2	191394	ENSG00000139370	SLC15A4	solute carrier family 15 member 4
chr16	88992908	88993095	188	*	Intron	16	88941263	89007608	66346	2	863	uc002fml.2	14513	ENSG00000129993	CBFA2T3	CBFA2/RUNX1 partner transcriptional co-repressor 3
chr8	85718825	85720292	1468	*	Intron	8	85618162	85834078	215917	1	138046	uc003ycu.4	100663	ENSG00000184672	RALYL	RALY RNA binding protein like
chr6	22349512	22349687	176	*	Distal Intergenic	6	22294638	22303082	8445	2	5617	uc003ndr.1	-46430	ENSG00000172179	PRL	prolactin
chr14	98360198	98360371	174	*	Distal Intergenic	14	98391947	98444461	52515	2	388011	uc001yfw.2	84090	ENSG00000246223	LINC01550	long intergenic non-protein coding RNA 1550
chr11	112554852	112555262	411	*	Distal Intergenic	11	112831969	113092626	260658	1	4684	uc001pno.3	-276707	ENSG00000149294	NCAM1	neural cell adhesion molecule 1
chr5	480598	480757	160	*	3' UTR	5	470931	473080	2150	2	25845	uc031sim.1	-7518	ENSG00000188242	SLC9A3-OT1	SLC9A3 3' UTR overlapping transcript 1
chr5	3346453	3346708	256	*	Distal Intergenic	5	3417266	3536208	118943	2	285577	uc003jdd.3	189500	ENSG00000248118	LINC01019	long intergenic non-protein coding RNA 1019
chr8	128323880	128324141	262	*	Intron	8	128427857	128429441	1585	1	5462	uc003ysf.3	-103716	ENSG00000212993	POU5F1B	POU class 5 homeobox 1B
chr12	39051856	39052046	191	*	Intron	12	39046002	39115024	69023	2	144402	uc001rlr.1	62978	ENSG00000139117	CPNE8	copine 8
chr5	4490627	4490788	162	*	Distal Intergenic	5	5034472	5070115	35644	1	340094	uc003jdg.3	-543684	ENSG00000215231	LINC01020	long intergenic non-protein coding RNA 1020
chr16	65408974	65409157	184	*	Intron	16	65318402	65397711	79310	2	283867	uc010cdo.1	-11263	ENSG00000261742	LINC00922	long intergenic non-protein coding RNA 922
chr16	6998104	6998868	765	*	Intron	16	6823810	7763340	939531	1	54715	uc010uyb.1	174294	ENSG00000078328	RBFOX1	RNA binding fox-1 homolog 1
chr6	79356523	79356717	195	*	Distal Intergenic	6	79577261	79608135	30875	1	134728	uc003pim.4	-220544	ENSG00000146243	IRAK1BP1	interleukin 1 receptor associated kinase 1 binding protein 1
chr18	71594403	71594616	214	*	Distal Intergenic	18	71740588	71767303	26716	2	201456	uc002lld.2	172687	ENSG00000141665	FBXO15	F-box protein 15
chr8	64023380	64023482	103	*	Distal Intergenic	8	63972048	63998612	26565	2	7274	uc003xux.2	-24768	ENSG00000137561	TTPA	alpha tocopherol transfer protein
chr8	79262083	79263087	1005	*	Distal Intergenic	8	79428336	79517502	89167	1	5569	uc003yba.3	-165249	ENSG00000171033	PKIA	cAMP-dependent protein kinase inhibitor alpha
chr5	42694755	42695103	349	*	5' UTR	5	42756920	42802539	45620	1	100129792	uc003jmx.3	-61817	ENSG00000198865	CCDC152	coiled-coil domain containing 152
chr11	127426158	127426287	130	*	Distal Intergenic	11	126419179	126873355	454177	2	84623	uc001qed.4	-552803	ENSG00000149571	KIRREL3	kirre like nephrin family adhesion molecule 3
chr17	77855900	77856457	558	*	Distal Intergenic	17	77806955	77813213	6259	2	8535	uc002jxe.3	-42687	ENSG00000141582	CBX4	chromobox 4
chr13	80436024	80436260	237	*	Distal Intergenic	13	80079509	80130212	50704	1	54602	uc001vlg.3	356515	ENSG00000102471	NDFIP2	Nedd4 family interacting protein 2
chr17	11770187	11770437	251	*	Intron	17	11786219	11873065	86847	1	1770	uc002gnf.3	-15782	ENSG00000007174	DNAH9	dynein axonemal heavy chain 9
chr20	17048211	17048644	434	*	Distal Intergenic	20	17206752	17465222	258471	1	5126	uc002wpl.3	-158108	ENSG00000125851	PCSK2	proprotein convertase subtilisin/kexin type 2
chr8	80388706	80389847	1142	*	Distal Intergenic	8	80523049	80578410	55362	1	11075	uc003ybj.3	-133202	ENSG00000104435	STMN2	stathmin 2
chr7	146315900	146316807	908	*	Intron	7	146643908	146643927	20	1	100847078	uc031szo.1	-327101	ENSG00000265470	MIR548AQ	microRNA 548aq
chr19	57303624	57304308	685	*	Intron	19	57323848	57325161	1314	1	100169890	uc010ets.2	-19540	NA	PEG3-AS1	PEG3 antisense RNA 1
chr22	36123140	36123310	171	*	Exon	22	36113919	36125529	11611	1	80831	uc003aof.3	9221	ENSG00000128313	APOL5	apolipoprotein L5
chr2	137017546	137017735	190	*	Distal Intergenic	2	136871919	136875725	3807	2	7852	uc002tuz.3	-141821	ENSG00000121966	CXCR4	C-X-C motif chemokine receptor 4
chr4	18759102	18759497	396	*	Distal Intergenic	4	17882218	18023483	141266	2	254251	uc021xmr.1	-735619	ENSG00000178177	LCORL	ligand dependent nuclear receptor corepressor like
chr11	127463996	127464410	415	*	Distal Intergenic	11	126419179	126873355	454177	2	84623	uc001qed.4	-590641	ENSG00000149571	KIRREL3	kirre like nephrin family adhesion molecule 3
chr21	27039440	27039780	341	*	Intron	21	27011594	27089874	78281	1	58494	uc011acf.2	27846	ENSG00000154721	JAM2	junctional adhesion molecule 2
chr18	66291655	66291823	169	*	Distal Intergenic	18	66340925	66382353	41429	2	54495	uc002lkf.3	90530	ENSG00000166479	TMX3	thioredoxin related transmembrane protein 3
chr11	127275646	127276192	547	*	Exon	11	126419179	126873355	454177	2	84623	uc001qed.4	-402291	ENSG00000149571	KIRREL3	kirre like nephrin family adhesion molecule 3
chr13	49593319	49593745	427	*	Intron	13	49550939	49783915	232977	1	22862	uc001vco.3	42380	ENSG00000102531	FNDC3A	fibronectin type III domain containing 3A
chr1	211295196	211295305	110	*	Intron	1	210851657	211307457	455801	2	3756	uc001hib.2	12152	ENSG00000143473	KCNH1	potassium voltage-gated channel subfamily H member 1
chr1	215742653	215742762	110	*	Promoter	1	215740735	215795149	54415	1	51133	uc010pub.2	1918	ENSG00000136636	KCTD3	potassium channel tetramerization domain containing 3
chr1	185226646	185226885	240	*	Intron	1	185265522	185270846	5325	2	10625	uc001gri.3	43961	ENSG00000116679	IVNS1ABP	influenza virus NS1A binding protein
chr7	16256209	16256417	209	*	Intron	7	16250111	16310229	60119	1	100506025	uc022aae.1	6098	ENSG00000229688	CRPPA-AS1	CRPPA antisense RNA 1
chr8	36364917	36365730	814	*	Distal Intergenic	8	36641842	36790550	148709	1	157855	uc003xjw.2	-276112	ENSG00000215262	KCNU1	potassium calcium-activated channel subfamily U member 1
chr4	72865530	72865756	227	*	Distal Intergenic	4	72897521	73013918	116398	1	10886	uc003hgg.2	-31765	ENSG00000056291	NPFFR2	neuropeptide FF receptor 2
chr10	2537666	2537930	265	*	Distal Intergenic	10	2342513	2357268	14756	2	399708	uc021pmj.1	-180398	NA	LINC00701	long intergenic non-protein coding RNA 701
chr1	35369349	35369918	570	*	Promoter	1	35331037	35370984	39948	2	58512	uc001byc.3	1066	ENSG00000116544	DLGAP3	DLG associated protein 3
chr4	190421859	190421979	121	*	Distal Intergenic	4	190861974	190884359	22386	1	2483	uc003izs.3	-439995	ENSG00000109536	FRG1	FSHD region gene 1
chr4	21539363	21540005	643	*	Intron	4	20730239	21546279	816041	2	80333	uc003gqg.1	6274	ENSG00000185774	KCNIP4	potassium voltage-gated channel interacting protein 4
chr10	22697786	22698619	834	*	Intron	10	22675683	22706539	30857	1	9576	uc021poe.1	22103	ENSG00000077327	SPAG6	sperm associated antigen 6
chr8	137831393	137831457	65	*	Distal Intergenic	8	136594121	136659848	65728	1	10656	uc010mek.4	1237272	ENSG00000131773	KHDRBS3	KH RNA binding domain containing, signal transduction associated 3
chr18	22839162	22840391	1230	*	Intron	18	22641888	22932214	290327	2	25925	uc002kvk.2	91823	ENSG00000198795	ZNF521	zinc finger protein 521
chr2	79721963	79722033	71	*	Intron	2	79740060	80875988	1135929	1	1496	uc010ysf.2	-18027	ENSG00000066032	CTNNA2	catenin alpha 2
chr14	62227944	62228189	246	*	Promoter	14	62229075	62263146	34072	1	6617	uc001xft.3	-886	ENSG00000023608	SNAPC1	small nuclear RNA activating complex polypeptide 1
chr1	235745416	235745643	228	*	Intron	1	235710985	235813293	102309	2	2786	uc001hxe.4	67650	ENSG00000168243	GNG4	G protein subunit gamma 4
chr7	70891836	70892212	377	*	Intron	7	70772658	70772756	99	2	100500836	uc022afh.1	-119080	ENSG00000265878	MIR3914-1	microRNA 3914-1
chr1	230453367	230453649	283	*	Distal Intergenic	1	230397616	230417875	20260	1	2590	uc001htu.2	55751	ENSG00000143641	GALNT2	polypeptide N-acetylgalactosaminyltransferase 2
chr1	239194923	239196165	1243	*	Distal Intergenic	1	239549865	240049896	500032	1	1131	uc001hyo.1	-353700	ENSG00000133019	CHRM3	cholinergic receptor muscarinic 3
chr5	16093122	16093173	52	*	Promoter	5	16067474	16091226	23753	2	441061	uc010itw.1	-1896	ENSG00000183654	MARCHF11	membrane associated ring-CH-type finger 11
chr7	159034956	159035578	623	*	Distal Intergenic	7	158827217	158937649	110433	2	7434	uc010lqy.3	-97307	ENSG00000106018	VIPR2	vasoactive intestinal peptide receptor 2
chr2	5344107	5344823	717	*	Distal Intergenic	2	5832799	5841517	8719	1	6664	uc002qyj.3	-487976	ENSG00000176887	SOX11	SRY-box transcription factor 11
chr2	196093079	196093607	529	*	Distal Intergenic	2	196521532	196602426	80895	1	57181	uc002utg.4	-427925	ENSG00000196950	SLC39A10	solute carrier family 39 member 10
chr5	15089756	15089861	106	*	Distal Intergenic	5	14704909	14871887	166979	2	56172	uc003jfm.4	-217869	ENSG00000154122	ANKH	ANKH inorganic pyrophosphate transport regulator
chr12	79439107	79439273	167	*	Promoter	12	79439433	79845788	406356	1	6857	uc001syv.3	-160	ENSG00000067715	SYT1	synaptotagmin 1
chr3	106825196	106825436	241	*	Intron	3	106555658	106959485	403828	2	100302640	uc003dwf.4	134049	NA	LINC00882	long intergenic non-protein coding RNA 882
chr7	70583994	70584472	479	*	Distal Intergenic	7	70597523	71178586	581064	1	64409	uc003tvy.4	-13051	ENSG00000185274	GALNT17	polypeptide N-acetylgalactosaminyltransferase 17
chr8	106259807	106259859	53	*	Distal Intergenic	8	106331147	106816767	485621	1	23414	uc003ymd.3	-71288	ENSG00000169946	ZFPM2	zinc finger protein, FOG family member 2
chr12	132349760	132349844	85	*	Distal Intergenic	12	132322601	132336316	13716	1	4326	uc001ujd.1	27159	ENSG00000198598	MMP17	matrix metallopeptidase 17
chr6	162531736	162531920	185	*	Intron	6	161768590	162683797	915208	2	5071	uc003qtv.4	151877	ENSG00000185345	PRKN	parkin RBR E3 ubiquitin protein ligase
chr2	109737499	109737624	126	*	Distal Intergenic	2	109745997	110262207	516211	1	344558	uc010ywt.1	-8373	ENSG00000172985	SH3RF3	SH3 domain containing ring finger 3
chr8	137185177	137185398	222	*	Distal Intergenic	8	136594121	136659848	65728	1	10656	uc010mek.4	591056	ENSG00000131773	KHDRBS3	KH RNA binding domain containing, signal transduction associated 3
chr11	91760191	91760356	166	*	Distal Intergenic	11	92085262	92629635	544374	1	120114	uc001pdj.4	-324906	ENSG00000165323	FAT3	FAT atypical cadherin 3
chr2	76616620	76616815	196	*	Distal Intergenic	2	75928909	75938111	9203	2	6936	uc002snp.4	-678509	ENSG00000005436	GCFC2	GC-rich sequence DNA-binding factor 2
chr11	132158420	132158816	397	*	Intron	11	131780712	132206716	426005	1	50863	uc001qgq.3	377708	ENSG00000182667	NTM	neurotrimin
chr12	129140816	129141027	212	*	Intron	12	129277739	129308541	30803	2	121260	uc001uhu.2	167514	ENSG00000139370	SLC15A4	solute carrier family 15 member 4
chr3	2941369	2944207	2839	*	5' UTR	3	2933899	3099645	165747	1	152330	uc003bpf.3	7470	ENSG00000144619	CNTN4	contactin 4
chr7	67977874	67978606	733	*	Distal Intergenic	7	69063905	69755607	691703	1	26053	uc003tvv.4	-1085299	ENSG00000158321	AUTS2	activator of transcription and developmental regulator AUTS2
chr3	84597584	84597828	245	*	Distal Intergenic	3	84687556	84918726	231171	2	440970	uc003dqi.3	320898	ENSG00000242641	LINC00971	long intergenic non-protein coding RNA 971
chr16	59088163	59089322	1160	*	Intron	16	58741035	58768246	27212	2	2806	uc010vim.1	-319917	ENSG00000125166	GOT2	glutamic-oxaloacetic transaminase 2
chr22	19924287	19924585	299	*	Intron	22	19881781	19921049	39269	2	10587	uc002zqs.2	-3238	ENSG00000184470	TXNRD2	thioredoxin reductase 2
chr4	182805408	182806541	1134	*	Distal Intergenic	4	183065140	183271469	206330	1	55714	uc010irv.1	-258599	ENSG00000218336	TENM3	teneurin transmembrane protein 3
chr12	128999670	128999961	292	*	Intron	12	128778637	128778723	87	1	100500817	uc021rgo.1	221033	ENSG00000265635	MIR3612	microRNA 3612
chr16	8442969	8443592	624	*	Distal Intergenic	16	8619502	8622226	2725	2	283953	uc010uyd.2	178634	ENSG00000232258	TMEM114	transmembrane protein 114
chr2	55669262	55669607	346	*	Distal Intergenic	2	55630523	55647057	16535	2	55704	uc010fbz.3	-22205	ENSG00000115355	CCDC88A	coiled-coil domain containing 88A
chr2	34435576	34435677	102	*	Distal Intergenic	2	33951128	33953284	2157	2	151325	uc002rpb.3	-482292	ENSG00000293267	MYADML	myeloid associated differentiation marker like (pseudogene)
chr1	239481028	239481255	228	*	Distal Intergenic	1	239549865	240049896	500032	1	1131	uc001hyo.1	-68610	ENSG00000133019	CHRM3	cholinergic receptor muscarinic 3
chr2	147163344	147163672	329	*	Distal Intergenic	2	147344625	147348558	3934	1	728773	uc002twf.4	-180953	NA	PABPC1P2	poly(A) binding protein cytoplasmic 1 pseudogene 2
chr8	121173925	121174018	94	*	Intron	8	121209030	121228729	19700	1	7373	uc010mde.1	-35012	ENSG00000187955	COL14A1	collagen type XIV alpha 1 chain
chr10	16989936	16990326	391	*	Intron	10	16911635	16949747	38113	2	8029	uc009xjr.1	-40189	ENSG00000107611	CUBN	cubilin
chr8	96667343	96668368	1026	*	Intron	8	96959213	96960576	1364	2	100500773	uc022ayw.1	292208	NA	SRSF3P2	SRSF3 pseudogene 2
chr8	88969640	88969848	209	*	Distal Intergenic	8	88882971	88886296	3326	2	138009	uc003ydz.3	-83344	ENSG00000176566	DCAF4L2	DDB1 and CUL4 associated factor 4 like 2
chr2	113103263	113103401	139	*	Distal Intergenic	2	113057426	113063330	5905	1	376940	uc002thr.1	45837	ENSG00000188177	ZC3H6	zinc finger CCCH-type containing 6
chr5	23727048	23727286	239	*	Distal Intergenic	5	23507724	23528706	20983	1	56979	uc003jgo.3	219324	ENSG00000164256	PRDM9	PR/SET domain 9
chr21	25116839	25117047	209	*	Distal Intergenic	21	24733426	24757156	23731	2	266917	uc021whw.1	-359683	ENSG00000228592	D21S2088E	D21S2088E
chr2	79855316	79855613	298	*	Intron	2	79876420	79876485	66	2	100422888	uc021vjs.1	20872	ENSG00000266436	MIR4264	microRNA 4264
chr10	44498047	44498263	217	*	Distal Intergenic	10	44434451	44439914	5464	1	283033	uc001jbe.1	63596	NA	LINC00841	long intergenic non-protein coding RNA 841
chr4	83480581	83480768	188	*	Promoter	4	83405604	83483126	77523	2	441027	uc003hmy.1	2358	ENSG00000249242	TMEM150C	transmembrane protein 150C
chr17	43980812	43981060	249	*	Intron	17	43973149	43976164	3016	1	100130148	uc002ijw.4	7663	ENSG00000279685	MAPT-IT1	MAPT intronic transcript 1
chr7	71074189	71074318	130	*	Intron	7	70772658	70772756	99	2	100500836	uc022afh.1	-301433	ENSG00000265878	MIR3914-1	microRNA 3914-1
chr20	62392011	62392110	100	*	Intron	20	62372464	62375403	2940	1	56731	uc011abj.2	19547	ENSG00000125520	SLC2A4RG	SLC2A4 regulator
chr7	136188185	136188942	758	*	Distal Intergenic	7	136553399	136701771	148373	1	1129	uc003vtf.1	-364457	ENSG00000181072	CHRM2	cholinergic receptor muscarinic 2
chr20	45481927	45482143	217	*	Distal Intergenic	20	45523263	45817492	294230	1	2139	uc002xsm.3	-41120	ENSG00000064655	EYA2	EYA transcriptional coactivator and phosphatase 2
chr16	5335866	5336143	278	*	Intron	16	5134301	5147789	13489	2	196483	uc002cyp.2	-188077	ENSG00000118894	EEF2KMT	eukaryotic elongation factor 2 lysine methyltransferase
chr20	16820911	16821060	150	*	Distal Intergenic	20	16729003	16732809	3807	1	56914	uc002wpj.3	91908	ENSG00000125879	OTOR	otoraplin
chr17	64197450	64197924	475	*	Distal Intergenic	17	63631658	64188212	556555	2	201134	uc002jfm.3	-9238	ENSG00000154240	CEP112	centrosomal protein 112
chr19	30997995	30998098	104	*	Intron	19	30863328	31048965	185638	1	9745	uc010edd.1	134667	ENSG00000198597	ZNF536	zinc finger protein 536
chr3	165290172	165290447	276	*	Distal Intergenic	3	165490692	165555253	64562	2	590	uc003fem.4	264806	ENSG00000114200	BCHE	butyrylcholinesterase
chr8	70218695	70219364	670	*	Distal Intergenic	8	70378859	70573147	194289	1	23213	uc003xyd.2	-159495	ENSG00000137573	SULF1	sulfatase 1
chr17	44087835	44088199	365	*	Intron	17	44076616	44077060	445	1	246744	uc002ijy.2	11219	ENSG00000256762	STH	saitohin
chr18	77317765	77318367	603	*	Distal Intergenic	18	77287119	77289323	2205	1	4772	uc010drc.3	30646	ENSG00000131196	NFATC1	nuclear factor of activated T cells 1
chr16	79947216	79947319	104	*	Distal Intergenic	16	79627745	79634622	6878	2	4094	uc002ffn.3	-312594	ENSG00000178573	MAF	MAF bZIP transcription factor
chr8	25593619	25593850	232	*	Intron	8	25699246	25745488	46243	2	64641	uc010lug.2	151638	ENSG00000221818	EBF2	EBF transcription factor 2
chr16	48941222	48941324	103	*	Distal Intergenic	16	48572637	48644120	71484	2	9683	uc002efp.3	-297102	ENSG00000102921	N4BP1	NEDD4 binding protein 1
chr8	64301582	64302155	574	*	Intron	8	64081562	64125346	43785	1	253943	uc031tbi.1	220020	ENSG00000185728	YTHDF3	YTH N6-methyladenosine RNA binding protein F3
chr11	91556020	91556294	275	*	Distal Intergenic	11	92085262	92629635	544374	1	120114	uc001pdj.4	-528968	ENSG00000165323	FAT3	FAT atypical cadherin 3
chr12	14721535	14722067	533	*	Promoter	12	14656597	14720791	64195	2	79887	uc001rcc.1	-744	ENSG00000121316	PLBD1	phospholipase B domain containing 1
chr22	30625724	30625816	93	*	Distal Intergenic	22	30636436	30642840	6405	2	3976	uc003agz.3	17024	ENSG00000128342	LIF	LIF interleukin 6 family cytokine
chr13	76443021	76443272	252	*	Promoter	13	76445174	76457948	12775	1	729420	uc001vjy.2	-1902	ENSG00000178734	LMO7DN	LMO7 downstream neighbor
chr3	2964320	2964515	196	*	Intron	3	2933899	3099645	165747	1	152330	uc003bpf.3	30421	ENSG00000144619	CNTN4	contactin 4
chr12	129014067	129014487	421	*	Intron	12	128778637	128778723	87	1	100500817	uc021rgo.1	235430	ENSG00000265635	MIR3612	microRNA 3612
chr7	68453865	68455131	1267	*	Distal Intergenic	7	69063905	69755607	691703	1	26053	uc003tvv.4	-608774	ENSG00000158321	AUTS2	activator of transcription and developmental regulator AUTS2
chr18	27179411	27179675	265	*	Distal Intergenic	18	27878876	27878926	51	1	100302131	uc021uim.1	-699201	ENSG00000283218	MIR302F	microRNA 302f
chr20	9457396	9457454	59	*	Exon	20	9495005	9511171	16167	1	24141	uc002wni.2	-37551	ENSG00000125869	LAMP5	lysosomal associated membrane protein family member 5
chr3	84934364	84934464	101	*	Distal Intergenic	3	84687556	84918726	231171	2	440970	uc003dqi.3	-15638	ENSG00000242641	LINC00971	long intergenic non-protein coding RNA 971
chr7	79505830	79506029	200	*	Distal Intergenic	7	79400572	79400606	35	1	100313772	uc022agt.1	105258	ENSG00000221187	MIR548M	microRNA 548m
chr7	44152683	44153159	477	*	Promoter	7	44150753	44154164	3412	1	165	uc003tkd.4	1930	ENSG00000106624	AEBP1	AE binding protein 1
chr5	12915814	12916222	409	*	Distal Intergenic	5	12574969	12805295	230327	1	404663	uc010itv.1	340845	NA	LINC01194	long intergenic non-protein coding RNA 1194
chr8	109066787	109067264	478	*	Intron	8	108911544	109094167	182624	2	340419	uc003ymq.3	26903	ENSG00000147655	RSPO2	R-spondin 2
chr1	241440573	241440686	114	*	Intron	1	240938817	241372018	433202	2	6000	uc010pyj.1	-68555	ENSG00000182901	RGS7	regulator of G protein signaling 7
chr13	112279611	112279870	260	*	Distal Intergenic	13	111973015	111996594	23580	1	121793	uc001vsa.3	306596	ENSG00000153495	TEX29	testis expressed 29
chr12	98961179	98961308	130	*	Distal Intergenic	12	98987403	98995778	8376	1	5250	uc001tfm.3	-26095	ENSG00000075415	SLC25A3	solute carrier family 25 member 3
chr5	79198190	79198425	236	*	Distal Intergenic	5	79272539	79287088	14550	2	345778	uc003kge.4	88663	ENSG00000177034	MTX3	metaxin 3
chr9	21083899	21084008	110	*	Distal Intergenic	9	21077104	21077943	840	2	3456	uc003zok.3	-5956	ENSG00000171855	IFNB1	interferon beta 1
chr2	210087993	210088037	45	*	Distal Intergenic	2	210288771	210561074	272304	1	4133	uc002vdc.1	-200734	ENSG00000078018	MAP2	microtubule associated protein 2
chr7	91111814	91112115	302	*	Distal Intergenic	7	90893783	90898132	4350	1	8321	uc003ula.3	218031	ENSG00000157240	FZD1	frizzled class receptor 1
chr1	154098466	154098597	132	*	Intron	1	153965168	154108448	143281	2	91181	uc009woq.3	9851	ENSG00000143552	NUP210L	nucleoporin 210 like
chr2	18198970	18199254	285	*	Distal Intergenic	2	18059945	18114225	54281	1	3790	uc002rcw.3	139025	ENSG00000170745	KCNS3	potassium voltage-gated channel modifier subfamily S member 3
chr4	10656445	10656720	276	*	Promoter	4	10533039	10658185	125147	2	116449	uc003gmp.3	1465	ENSG00000109684	CLNK	cytokine dependent hematopoietic cell linker
chr7	77947341	77947763	423	*	Intron	7	77976559	77988770	12212	1	399670	uc010ldz.3	-28796	ENSG00000293158	RPL13AP17	ribosomal protein L13a pseudogene 17
chr8	70235498	70235786	289	*	Distal Intergenic	8	70378859	70573147	194289	1	23213	uc003xyd.2	-143073	ENSG00000137573	SULF1	sulfatase 1
chr6	124669790	124670454	665	*	Intron	6	124604151	125146786	542636	1	154215	uc010ker.3	65639	ENSG00000188580	NKAIN2	sodium/potassium transporting ATPase interacting 2
chr3	194091442	194091673	232	*	Promoter	3	194075976	194090472	14497	2	131578	uc003ftu.3	-970	ENSG00000172061	LRRC15	leucine rich repeat containing 15
chr3	39919670	39919969	300	*	Intron	3	39851978	40204453	352476	1	25924	uc010hhx.1	67692	ENSG00000170011	MYRIP	myosin VIIA and Rab interacting protein
chr1	172956276	172956394	119	*	Distal Intergenic	1	173010360	173020103	9744	2	8995	uc001giu.2	63709	ENSG00000120337	TNFSF18	TNF superfamily member 18
chr18	24772257	24772881	625	*	Distal Intergenic	18	24495595	24765302	269708	2	83539	uc021uij.2	-6955	ENSG00000154080	CHST9	carbohydrate sulfotransferase 9
chr3	12091691	12092080	390	*	Intron	3	12045862	12233532	187671	1	6854	uc003bwm.3	45829	ENSG00000157152	SYN2	synapsin II
chr4	71925210	71926394	1185	*	Distal Intergenic	4	71859280	71896629	37350	1	1633	uc011cbb.2	65930	ENSG00000156136	DCK	deoxycytidine kinase
chr8	78852912	78853051	140	*	Distal Intergenic	8	79428336	79517502	89167	1	5569	uc003yba.3	-575285	ENSG00000171033	PKIA	cAMP-dependent protein kinase inhibitor alpha
chr1	52642495	52642844	350	*	Intron	1	52607766	52812358	204593	1	9372	uc001ctp.4	34729	ENSG00000157077	ZFYVE9	zinc finger FYVE-type containing 9
chr12	129131502	129131883	382	*	Intron	12	129277739	129308541	30803	2	121260	uc001uhu.2	176658	ENSG00000139370	SLC15A4	solute carrier family 15 member 4
chr20	53587993	53588273	281	*	Distal Intergenic	20	53092266	53267710	175445	1	55816	uc002xwy.3	495727	ENSG00000101134	DOK5	docking protein 5
chr1	239366672	239367395	724	*	Distal Intergenic	1	239549865	240049896	500032	1	1131	uc001hyo.1	-182470	ENSG00000133019	CHRM3	cholinergic receptor muscarinic 3
chr19	29409705	29409856	152	*	Distal Intergenic	19	29456038	29460055	4018	1	148145	uc002nsb.4	-46182	ENSG00000267339	LINC00906	long intergenic non-protein coding RNA 906
chr8	33760282	33760846	565	*	Distal Intergenic	8	33448854	33457439	8586	2	78986	uc003xjq.3	-302843	ENSG00000133878	DUSP26	dual specificity phosphatase 26
chr2	22417694	22418609	916	*	Distal Intergenic	2	21910306	21933524	23219	2	645949	uc002ree.2	-484170	ENSG00000229621	LINC01822	long intergenic non-protein coding RNA 1822
chr15	86936364	86937135	772	*	Intron	15	86840065	86860199	20135	2	727915	uc031qtm.1	-76165	ENSG00000260125	AGBL1-AS1	AGBL1 antisense RNA 1
chr8	116808127	116808517	391	*	Distal Intergenic	8	116420724	116681228	260505	2	7227	uc010mcy.3	-126899	ENSG00000104447	TRPS1	transcriptional repressor GATA binding 1
chr8	106490770	106491504	735	*	Intron	8	106331147	106816767	485621	1	23414	uc003ymd.3	159623	ENSG00000169946	ZFPM2	zinc finger protein, FOG family member 2
chr10	127802665	127802825	161	*	Intron	10	127668730	127698078	29349	1	92565	uc001lji.3	133935	ENSG00000203780	FANK1	fibronectin type III and ankyrin repeat domains 1
chr21	25965800	25966081	282	*	Distal Intergenic	21	26212864	26430056	217193	1	339622	uc031rvb.1	-246783	ENSG00000226983	LINC01692	long intergenic non-protein coding RNA 1692
chr7	8871324	8872434	1111	*	Distal Intergenic	7	8473585	8792593	319009	1	30010	uc011jxh.2	397739	ENSG00000122584	NXPH1	neurexophilin 1
chr16	79253317	79253634	318	*	Distal Intergenic	16	79627745	79634622	6878	2	4094	uc002ffm.3	380988	ENSG00000178573	MAF	MAF bZIP transcription factor
chr8	108976540	108976719	180	*	Intron	8	108911544	109094167	182624	2	340419	uc003ymq.3	117448	ENSG00000147655	RSPO2	R-spondin 2
chr3	68352692	68352846	155	*	Intron	3	68055373	68594771	539399	1	407738	uc003dng.3	297319	ENSG00000183662	TAFA1	TAFA chemokine like family member 1
chr16	13500648	13500840	193	*	Distal Intergenic	16	12995477	13334273	338797	1	729993	uc010uyy.2	505171	ENSG00000237515	SHISA9	shisa family member 9
chr5	42931983	42932277	295	*	Distal Intergenic	5	43014831	43018913	4083	2	648987	uc003jnc.3	86636	ENSG00000177738	ANXA2R-OT1	ANXA2R overlapping transcript 1
chrX	56052858	56053226	369	*	Distal Intergenic	23	56258822	56295922	37101	1	11279	uc010nkg.2	-205596	ENSG00000102349	KLF8	KLF transcription factor 8
chr21	33438204	33438274	71	*	Distal Intergenic	21	33452794	33458608	5815	2	100551499	uc021wij.1	20334	NA	LINC00159	long intergenic non-protein coding RNA 159
chr15	74816928	74817070	143	*	Distal Intergenic	15	74833548	74867343	33796	1	10620	uc002ayc.3	-16478	ENSG00000179361	ARID3B	AT-rich interaction domain 3B
chr17	26927374	26927472	99	*	Promoter	17	26926151	26944395	18245	1	100506436	uc021tts.1	1223	NA	SPAG5-AS1	SPAG5 antisense RNA 1
chr8	36478640	36479231	592	*	Distal Intergenic	8	36641842	36790550	148709	1	157855	uc003xjw.2	-162611	ENSG00000215262	KCNU1	potassium calcium-activated channel subfamily U member 1
chr7	68336461	68336780	320	*	Distal Intergenic	7	69063905	69755607	691703	1	26053	uc003tvv.4	-727125	ENSG00000158321	AUTS2	activator of transcription and developmental regulator AUTS2
chr4	19025716	19026509	794	*	Distal Intergenic	4	17882218	18023483	141266	2	254251	uc021xmr.1	-1002233	ENSG00000178177	LCORL	ligand dependent nuclear receptor corepressor like
chr11	88720267	88720483	217	*	Intron	11	88237744	88781240	543497	2	2915	uc001pcq.3	60757	ENSG00000168959	GRM5	glutamate metabotropic receptor 5
chr3	145645582	145645931	350	*	Distal Intergenic	3	145787228	145804522	17295	2	5352	uc003evq.1	158591	ENSG00000152952	PLOD2	procollagen-lysine,2-oxoglutarate 5-dioxygenase 2
chr13	109011223	109012454	1232	*	Distal Intergenic	13	108955154	108955713	560	1	10673	uc001vqs.1	56069	ENSG00000102524	TNFSF13B	TNF superfamily member 13b
chr13	23220350	23220507	158	*	Distal Intergenic	13	23471169	23472320	1152	2	646201	uc021rhf.1	251813	NA	BASP1P1	BASP1 pseudogene 1
chr5	2919174	2919820	647	*	Distal Intergenic	5	2752262	2755511	3250	1	153571	uc011cmj.3	166912	NA	IRX2-DT	IRX2 divergent transcript
chr8	139009812	139011160	1349	*	Distal Intergenic	8	139155103	139165459	10357	2	51059	uc003yva.3	154299	ENSG00000147724	FAM135B	family with sequence similarity 135 member B
chr10	2691895	2692298	404	*	Distal Intergenic	10	2342513	2357268	14756	2	399708	uc021pmj.1	-334627	NA	LINC00701	long intergenic non-protein coding RNA 701
chr18	40651123	40652159	1037	*	Intron	18	40323183	40695657	372475	2	6014	uc002lav.4	43498	ENSG00000152214	RIT2	Ras like without CAAX 2
chr4	162269743	162269873	131	*	Distal Intergenic	4	162305044	163085186	780143	2	56884	uc003iqh.4	815313	ENSG00000168843	FSTL5	follistatin like 5
chr11	127634157	127635067	911	*	Distal Intergenic	11	128328656	128392205	63550	2	2113	uc009zcg.2	757138	ENSG00000134954	ETS1	ETS proto-oncogene 1, transcription factor
chr3	36362391	36362900	510	*	Distal Intergenic	3	36422097	36547326	125230	1	6769	uc010hgd.1	-59197	ENSG00000144681	STAC	SH3 and cysteine rich domain
chr22	23143600	23144275	676	*	Exon	22	23165270	23165360	91	1	723778	uc021wmp.1	-20995	ENSG00000284049	MIR650	microRNA 650
chr19	9213858	9214384	527	*	Promoter	19	9212945	9213982	1038	2	390882	uc010xkk.2	0	ENSG00000170923	OR7G2	olfactory receptor family 7 subfamily G member 2
chr3	1796108	1796222	115	*	Distal Intergenic	3	2140550	3084847	944298	1	152330	uc003bpb.1	-344328	ENSG00000144619	CNTN4	contactin 4
chr20	24410789	24410948	160	*	Distal Intergenic	20	24449835	24647167	197333	1	79953	uc002wtw.1	-38887	ENSG00000101463	SYNDIG1	synapse differentiation inducing 1
chr6	95651872	95652216	345	*	Distal Intergenic	6	96025373	96035254	9882	1	79694	uc003pon.3	-373157	ENSG00000172469	MANEA	mannosidase endo-alpha
chr20	53909329	53909519	191	*	Distal Intergenic	20	54572413	54580528	8116	2	140689	uc002xxa.4	671009	ENSG00000054803	CBLN4	cerebellin 4 precursor
chr10	37484545	37485201	657	*	Intron	10	37414785	37521495	106711	1	91074	uc001iza.1	69760	ENSG00000148513	ANKRD30A	ankyrin repeat domain 30A
chr1	239495275	239495652	378	*	Distal Intergenic	1	239549865	240049896	500032	1	1131	uc001hyo.1	-54213	ENSG00000133019	CHRM3	cholinergic receptor muscarinic 3
chr12	2627424	2627798	375	*	Intron	12	2614008	2675748	61741	1	775	uc001qkv.1	13416	ENSG00000151067	CACNA1C	calcium voltage-gated channel subunit alpha1 C
chr22	27453057	27453173	117	*	Intron	22	27053446	27072440	18995	1	440823	uc003add.2	399611	ENSG00000225783	MIAT	myocardial infarction associated transcript
chr16	62993568	62993638	71	*	Distal Intergenic	16	61685915	62070739	384825	2	1006	uc002eog.2	-922829	ENSG00000150394	CDH8	cadherin 8
chr4	150836425	150836883	459	*	Distal Intergenic	4	150999426	151178608	179183	1	166614	uc003ilm.4	-162543	ENSG00000170390	DCLK2	doublecortin like kinase 2
chr16	83264253	83265041	789	*	Intron	16	83541951	83542013	63	1	100422853	uc021tlx.1	-276910	ENSG00000263785	MIR3182	microRNA 3182
chr13	78081728	78081972	245	*	Distal Intergenic	13	78109809	78219398	109590	1	8796	uc001vki.3	-27837	ENSG00000136155	SCEL	sciellin
chr11	131817978	131818790	813	*	Intron	11	131780712	132206716	426005	1	50863	uc001qgq.3	37266	ENSG00000182667	NTM	neurotrimin
chr5	15651275	15651656	382	*	Intron	5	15500305	15939900	439596	1	23194	uc003jfn.1	150970	ENSG00000183580	FBXL7	F-box and leucine rich repeat protein 7
chr7	67992018	67992270	253	*	Distal Intergenic	7	69063905	69755607	691703	1	26053	uc003tvv.4	-1071635	ENSG00000158321	AUTS2	activator of transcription and developmental regulator AUTS2
chr11	22043316	22043547	232	*	Distal Intergenic	11	22214722	22304913	90192	1	203859	uc001mqi.2	-171175	ENSG00000171714	ANO5	anoctamin 5
chr5	4062131	4063855	1725	*	Distal Intergenic	5	3596168	3601517	5350	1	79192	uc003jde.3	465963	ENSG00000170549	IRX1	iroquois homeobox 1
chr7	67615479	67615769	291	*	Distal Intergenic	7	66767625	66786513	18889	1	64940	uc010laj.3	847854	ENSG00000291153	STAG3L4	STAG3 cohesin complex component like 4 (pseudogene)
chr2	132826132	132826744	613	*	Distal Intergenic	2	132905164	132919525	14362	2	554226	uc002tti.3	92781	ENSG00000163046	ANKRD30BL	ankyrin repeat domain 30B like
chr2	241971125	241971312	188	*	Intron	2	242002795	242026890	24096	1	25992	uc002wai.1	-31483	ENSG00000162804	SNED1	sushi, nidogen and EGF like domains 1
chr13	97637075	97637691	617	*	Promoter	13	97593535	97636426	42892	2	100887754	uc031qmy.1	-649	NA	LINC00359	long intergenic non-protein coding RNA 359
chr3	160942483	160943509	1027	*	Promoter	3	160939759	160969795	30037	1	51068	uc003fed.1	2724	ENSG00000169251	NMD3	NMD3 ribosome export adaptor
chr13	94785026	94785463	438	*	Intron	13	94470677	94510726	40050	2	100873973	uc031qmw.1	-274300	NA	GPC6-AS2	GPC6 antisense RNA 2
chr12	127831421	127831546	126	*	Distal Intergenic	12	127354040	127359236	5197	2	440117	uc001uhn.3	-472185	ENSG00000249873	LINC02372	long intergenic non-protein coding RNA 2372
chr3	34185028	34186238	1211	*	Distal Intergenic	3	33870130	33911199	41070	1	10015	uc011axw.3	314898	ENSG00000170248	PDCD6IP	programmed cell death 6 interacting protein
chr16	61138063	61138773	711	*	Distal Intergenic	16	61760082	61891142	131061	2	1006	uc002eoh.3	752369	ENSG00000150394	CDH8	cadherin 8
chr14	43839122	43839791	670	*	Distal Intergenic	14	44973354	44976499	3146	2	84075	uc001wvn.3	1136708	ENSG00000189139	FSCB	fibrous sheath CABYR binding protein
chr2	79087128	79087670	543	*	Distal Intergenic	2	79252812	79255630	2819	1	130120	uc002snw.4	-165142	ENSG00000143954	REG3G	regenerating family member 3 gamma
chr2	1958033	1958154	122	*	Intron	2	1887649	1927035	39387	2	23040	uc010ewl.2	-30998	ENSG00000186487	MYT1L	myelin transcription factor 1 like
chr19	41881329	41881713	385	*	Promoter	19	41882438	41930910	48473	1	593	uc002oqm.4	-725	ENSG00000248098	BCKDHA	branched chain keto acid dehydrogenase E1 subunit alpha
chr8	33632828	33633149	322	*	Distal Intergenic	8	33448854	33457439	8586	2	78986	uc003xjq.3	-175389	ENSG00000133878	DUSP26	dual specificity phosphatase 26
chr2	79073695	79074995	1301	*	Distal Intergenic	2	79252812	79255630	2819	1	130120	uc002snw.4	-177817	ENSG00000143954	REG3G	regenerating family member 3 gamma
chr4	121997689	121997852	164	*	Distal Intergenic	4	121956782	121993673	36892	2	79625	uc003idq.1	-4016	ENSG00000173376	NDNF	neuron derived neurotrophic factor
chr7	71082432	71082753	322	*	Intron	7	70772658	70772756	99	2	100500836	uc022afh.1	-309676	ENSG00000265878	MIR3914-1	microRNA 3914-1
chr11	72206486	72207008	523	*	Distal Intergenic	11	72003470	72145724	142255	2	81570	uc010rqy.3	-60762	ENSG00000162129	CLPB	ClpB family mitochondrial disaggregase
chr6	82811020	82811227	208	*	Distal Intergenic	6	82879956	82915646	35691	2	25998	uc011dyu.1	104419	ENSG00000005700	IBTK	inhibitor of Bruton tyrosine kinase
chr13	114440312	114440542	231	*	Distal Intergenic	13	114451484	114454062	2579	2	100130386	uc010tkg.1	13520	ENSG00000279770	LINC00552	long intergenic non-protein coding RNA 552
chr7	71109196	71110239	1044	*	Intron	7	70772658	70772756	99	2	100500836	uc022afh.1	-336440	ENSG00000265878	MIR3914-1	microRNA 3914-1
chr2	57109675	57111628	1954	*	Distal Intergenic	2	56411258	56613309	202052	1	114800	uc002rzn.3	698417	ENSG00000055813	CCDC85A	coiled-coil domain containing 85A
chr17	73154880	73155119	240	*	Distal Intergenic	17	73131344	73150775	19432	2	51155	uc002jnb.1	-4105	ENSG00000189159	JPT1	Jupiter microtubule associated homolog 1
chr2	127397296	127397701	406	*	Distal Intergenic	2	127413511	127454251	40741	1	2995	uc002tnq.4	-15810	ENSG00000136732	GYPC	glycophorin C (Gerbich blood group)
chr12	103828203	103828322	120	*	Intron	12	103631369	103889746	258378	2	374470	uc001tjs.3	61424	ENSG00000179088	C12orf42	chromosome 12 open reading frame 42
chr17	31340611	31340792	182	*	3' UTR	17	31319869	31324892	5024	1	124912	uc010cte.1	20742	ENSG00000141316	SPACA3	sperm acrosome associated 3
chr16	228878	228911	34	*	Promoter	16	230333	231178	846	1	3049	uc002cfz.3	-1422	ENSG00000086506	HBQ1	hemoglobin subunit theta 1
chr12	20766407	20766494	88	*	Exon	12	20724798	20837041	112244	1	5139	uc021qwa.1	41609	ENSG00000172572	PDE3A	phosphodiesterase 3A
chr14	72448709	72448866	158	*	Intron	14	72399786	73033238	633453	1	9628	uc021rwb.1	48923	ENSG00000182732	RGS6	regulator of G protein signaling 6
chr7	146494025	146494215	191	*	Intron	7	146643908	146643927	20	1	100847078	uc031szo.1	-149693	ENSG00000265470	MIR548AQ	microRNA 548aq
chr7	147310652	147310930	279	*	Intron	7	146991342	147254962	263621	2	100302191	uc022aoo.1	-55690	ENSG00000221494	MIR548I4	microRNA 548i-4
chr8	138063631	138063965	335	*	Distal Intergenic	8	139155103	139165459	10357	2	51059	uc003yva.3	1101494	ENSG00000147724	FAM135B	family with sequence similarity 135 member B
chr12	84323636	84323819	184	*	Distal Intergenic	12	85253267	85306608	53342	2	55117	uc001szv.4	982789	ENSG00000072041	SLC6A15	solute carrier family 6 member 15
chr21	21702099	21702537	439	*	Distal Intergenic	21	22114913	22175426	60514	2	387486	uc002yky.4	472889	ENSG00000224924	LINC00320	long intergenic non-protein coding RNA 320
chr3	187608030	187608304	275	*	Distal Intergenic	3	187439165	187463513	24349	2	604	uc003frq.2	-144517	ENSG00000113916	BCL6	BCL6 transcription repressor
chr12	128699237	128699638	402	*	Distal Intergenic	12	128751948	129192460	440513	1	92293	uc021rgn.1	-52310	ENSG00000181234	TMEM132C	transmembrane protein 132C
chr19	57385431	57386402	972	*	Distal Intergenic	19	57352270	57359922	7653	1	100073347	uc010ett.1	33161	ENSG00000268654	MIMT1	MER1 repeat containing imprinted transcript 1
chr3	64586501	64587435	935	*	Intron	3	64507157	64601846	94690	2	56999	uc011bfp.1	14411	ENSG00000163638	ADAMTS9	ADAM metallopeptidase with thrombospondin type 1 motif 9
chr2	80563502	80564435	934	*	Intron	2	80532242	80875988	343747	1	1496	uc010ysi.2	31260	ENSG00000066032	CTNNA2	catenin alpha 2
chr5	177792415	177792822	408	*	Intron	5	177664617	177697364	32748	2	91522	uc010jkt.2	-95051	ENSG00000050767	COL23A1	collagen type XXIII alpha 1 chain
chr4	36418738	36418993	256	*	Distal Intergenic	4	36335118	36346407	11290	1	401124	uc003gsv.4	83620	ENSG00000197057	DTHD1	death domain containing 1
chr7	146318128	146318363	236	*	Intron	7	146643908	146643927	20	1	100847078	uc031szo.1	-325545	ENSG00000265470	MIR548AQ	microRNA 548aq
chr22	47586356	47586574	219	*	Distal Intergenic	22	47169824	47571342	401519	1	25771	uc003bif.3	416532	ENSG00000054611	TBC1D22A	TBC1 domain family member 22A
chr7	153368682	153368853	172	*	Distal Intergenic	7	153584419	154685995	1101577	1	1804	uc003wli.3	-215566	ENSG00000130226	DPP6	dipeptidyl peptidase like 6
chr16	5734577	5734844	268	*	Distal Intergenic	16	6069132	7703949	1634818	1	54715	uc002cyr.1	-334288	ENSG00000078328	RBFOX1	RNA binding fox-1 homolog 1
chr13	25547304	25547517	214	*	Distal Intergenic	13	25502893	25542607	39715	2	646405	uc010tdh.2	-4697	NA	TPTE2P1	TPTE2 pseudogene 1
chr8	116521932	116523634	1703	*	Intron	8	116420724	116680234	259511	2	7227	uc011lhy.2	156600	ENSG00000104447	TRPS1	transcriptional repressor GATA binding 1
chr7	14495312	14495705	394	*	Intron	7	14184674	14881075	696402	2	1607	uc003ssz.3	385370	ENSG00000136267	DGKB	diacylglycerol kinase beta
chr16	88460823	88460927	105	*	Distal Intergenic	16	88493879	88507165	13287	1	84627	uc002fku.2	-32952	ENSG00000225614	ZNF469	zinc finger protein 469
chr1	244903727	244903873	147	*	Distal Intergenic	1	244816352	244872334	55983	1	51029	uc001iap.3	87375	ENSG00000121644	DESI2	desumoylating isopeptidase 2
chr5	158253268	158254237	970	*	Intron	5	158122923	158523614	400692	2	1879	uc011ddw.2	269377	ENSG00000164330	EBF1	EBF transcription factor 1
chr3	81466561	81466940	380	*	Distal Intergenic	3	81584346	81792780	208435	2	2632	uc021xax.1	325840	ENSG00000114480	GBE1	1,4-alpha-glucan branching enzyme 1
chr12	125807753	125808168	416	*	Promoter	12	125811162	126143589	332428	1	114795	uc001uhe.1	-2994	ENSG00000139364	TMEM132B	transmembrane protein 132B
chrX	5282234	5283555	1322	*	Distal Intergenic	23	5808083	6069812	261730	2	57502	uc004crp.3	786257	ENSG00000146938	NLGN4X	neuroligin 4 X-linked
chr8	34614844	34616177	1334	*	Distal Intergenic	8	35092975	35652181	559207	1	137970	uc003xjr.2	-476798	ENSG00000156687	UNC5D	unc-5 netrin receptor D
chr12	130093679	130094282	604	*	Intron	12	129556271	130388212	831942	2	121256	uc009zyl.1	293930	ENSG00000151952	TMEM132D	transmembrane protein 132D
chr10	120127388	120128017	630	*	Distal Intergenic	10	120068572	120101839	33268	2	63877	uc010qss.1	-25549	ENSG00000165669	FAM204A	family with sequence similarity 204 member A
chr15	92821638	92821896	259	*	Distal Intergenic	15	92937140	93011958	74819	1	8128	uc002bra.3	-115244	ENSG00000140557	ST8SIA2	ST8 alpha-N-acetyl-neuraminide alpha-2,8-sialyltransferase 2
chr12	129972244	129972439	196	*	Intron	12	129556271	129570545	14275	2	121256	uc001uia.2	-401699	ENSG00000151952	TMEM132D	transmembrane protein 132D
chr6	79386072	79386373	302	*	Distal Intergenic	6	79577261	79608135	30875	1	134728	uc003pim.4	-190888	ENSG00000146243	IRAK1BP1	interleukin 1 receptor associated kinase 1 binding protein 1
chr7	14957543	14958620	1078	*	Distal Intergenic	7	14724870	14942550	217681	2	1607	uc011jxv.1	-14993	ENSG00000136267	DGKB	diacylglycerol kinase beta
chr19	18989961	18990202	242	*	Exon	19	18988718	19006953	18236	2	10715	uc002nkj.3	16751	ENSG00000223802	CERS1	ceramide synthase 1
chr4	14264676	14266005	1330	*	Distal Intergenic	4	14113592	14141676	28085	1	152742	uc010idt.2	151084	ENSG00000250634	LINC01085	long intergenic non-protein coding RNA 1085
chr4	20525511	20525747	237	*	Exon	4	20529898	20530007	110	1	407000	uc011bxl.2	-4151	ENSG00000207732	MIR218-1	microRNA 218-1
chr11	42372599	42373034	436	*	Distal Intergenic	11	42209293	42275240	65948	2	100507205	uc021qgh.1	-97359	NA	LINC02740	long intergenic non-protein coding RNA 2740
chr20	45833411	45833592	182	*	Distal Intergenic	20	45838381	45867893	29513	2	23613	uc002xsr.1	34301	ENSG00000101040	ZMYND8	zinc finger MYND-type containing 8
chr22	49417873	49418084	212	*	Distal Intergenic	22	49262582	49294198	31617	1	100128946	uc003bip.3	155291	ENSG00000205632	LINC01310	long intergenic non-protein coding RNA 1310
chr5	15660496	15660955	460	*	Intron	5	15500305	15939900	439596	1	23194	uc003jfn.1	160191	ENSG00000183580	FBXL7	F-box and leucine rich repeat protein 7
chr17	2749632	2749830	199	*	Intron	17	2699732	2941035	241304	1	23108	uc010cke.3	49900	ENSG00000132359	RAP1GAP2	RAP1 GTPase activating protein 2
chr5	15822237	15822420	184	*	Intron	5	16067474	16091226	23753	2	441061	uc010itw.1	268806	ENSG00000183654	MARCHF11	membrane associated ring-CH-type finger 11
chr10	107422224	107422320	97	*	Distal Intergenic	10	106937525	107012664	75140	1	22986	uc010qqz.1	484699	ENSG00000156395	SORCS3	sortilin related VPS10 domain containing receptor 3
chr7	70743789	70744156	368	*	Intron	7	70765728	71178586	412859	1	64409	uc003tvz.4	-21572	ENSG00000185274	GALNT17	polypeptide N-acetylgalactosaminyltransferase 17
chr16	83910675	83910906	232	*	Distal Intergenic	16	83932730	83949787	17058	1	23417	uc002fgz.3	-21824	ENSG00000103150	MLYCD	malonyl-CoA decarboxylase
chr8	129909399	129909517	119	*	Distal Intergenic	8	130228713	130253486	24774	2	728724	uc003ysp.2	343969	ENSG00000229140	LINC00977	long intergenic non-protein coding RNA 977
chr2	78798295	78798864	570	*	Distal Intergenic	2	79252812	79255630	2819	1	130120	uc002snw.4	-453948	ENSG00000143954	REG3G	regenerating family member 3 gamma
chr8	78852782	78852883	102	*	Distal Intergenic	8	79428336	79517502	89167	1	5569	uc003yba.3	-575453	ENSG00000171033	PKIA	cAMP-dependent protein kinase inhibitor alpha
chr3	172698310	172698665	356	*	Intron	3	172607147	172859058	251912	2	83893	uc003fin.4	160393	ENSG00000144962	SPATA16	spermatogenesis associated 16
chr7	147368140	147368495	356	*	Intron	7	146991342	147254962	263621	2	100302191	uc022aoo.1	-113178	ENSG00000221494	MIR548I4	microRNA 548i-4
chr5	157856086	157856353	268	*	Distal Intergenic	5	157212751	157286183	73433	2	9685	uc011ddv.2	-569903	ENSG00000113282	CLINT1	clathrin interactor 1
chrX	79412605	79413083	479	*	Distal Intergenic	23	79277742	79287268	9527	1	50945	uc004edj.1	134863	ENSG00000122145	TBX22	T-box transcription factor 22
chr2	193352558	193352643	86	*	Distal Intergenic	2	193614571	193641625	27055	1	64002	uc002ute.3	-261928	ENSG00000227418	PCGEM1	PCGEM1 prostate-specific transcript
chr20	46934429	46934607	179	*	Distal Intergenic	20	46988654	46999381	10728	1	284749	uc002xtt.2	-54047	ENSG00000235621	LINC00494	long intergenic non-protein coding RNA 494
chr9	104053066	104053446	381	*	Intron	9	104031953	104087417	55465	1	54886	uc010mtc.3	21113	ENSG00000148123	PLPPR1	phospholipid phosphatase related 1
chr20	5869635	5870538	904	*	Distal Intergenic	20	5891974	5906005	14032	1	1114	uc002wmg.3	-21436	ENSG00000089199	CHGB	chromogranin B
chr10	2047033	2047327	295	*	Distal Intergenic	10	2047667	2056542	8876	2	282980	uc001igo.2	9215	NA	LINC00700	long intergenic non-protein coding RNA 700
chr10	108580826	108581553	728	*	Intron	10	108333421	108924466	591046	2	114815	uc001kyl.3	342913	ENSG00000108018	SORCS1	sortilin related VPS10 domain containing receptor 1
chr11	21696274	21696579	306	*	Distal Intergenic	11	21305207	21597229	292023	1	4745	uc001mqh.3	391067	ENSG00000165973	NELL1	neural EGFL like 1
chr2	71916966	71917239	274	*	Distal Intergenic	2	71828402	71913893	85492	1	8291	uc010yqz.2	88564	ENSG00000135636	DYSF	dysferlin
chr7	146269633	146270384	752	*	Intron	7	146643908	146643927	20	1	100847078	uc031szo.1	-373524	ENSG00000265470	MIR548AQ	microRNA 548aq
chr1	238995984	238996976	993	*	Distal Intergenic	1	238643684	238649317	5634	2	339535	uc001hyn.3	-346667	ENSG00000215808	LINC01139	long intergenic non-protein coding RNA 1139
chr10	92053165	92053315	151	*	Distal Intergenic	10	91589250	91600618	11369	1	643529	uc001kgw.2	463915	ENSG00000232229	LINC00865	long intergenic non-protein coding RNA 865
chr19	51621243	51621403	161	*	Distal Intergenic	19	51628137	51633567	5431	1	27180	uc002pvu.3	-6734	ENSG00000129450	SIGLEC9	sialic acid binding Ig like lectin 9
chr5	15140376	15140728	353	*	Distal Intergenic	5	14704909	14871887	166979	2	56172	uc003jfm.4	-268489	ENSG00000154122	ANKH	ANKH inorganic pyrophosphate transport regulator
chr13	109294822	109295062	241	*	Intron	13	109281571	109860355	578785	1	23026	uc010agk.2	13251	ENSG00000041515	MYO16	myosin XVI
chr7	146394598	146395077	480	*	Intron	7	146643908	146643927	20	1	100847078	uc031szo.1	-248831	ENSG00000265470	MIR548AQ	microRNA 548aq
chr3	2851359	2851924	566	*	Intron	3	2933899	3099645	165747	1	152330	uc003bpe.3	-81975	ENSG00000144619	CNTN4	contactin 4
chr6	62522450	62524466	2017	*	Intron	6	62389865	62996100	606236	2	202559	uc003peg.2	471634	ENSG00000112232	KHDRBS2	KH RNA binding domain containing, signal transduction associated 2
chr3	100409872	100411434	1563	*	Intron	3	100428134	100467811	39678	1	10342	uc003duf.3	-16700	ENSG00000114354	TFG	trafficking from ER to golgi regulator
chr8	51187441	51188180	740	*	Intron	8	51085121	51705427	620307	1	54212	uc011ldl.1	102320	ENSG00000147481	SNTG1	syntrophin gamma 1
chr5	158039427	158039868	442	*	Distal Intergenic	5	158122923	158523614	400692	2	1879	uc011ddw.2	483746	ENSG00000164330	EBF1	EBF transcription factor 1
chr13	52270100	52270789	690	*	Intron	13	52342129	52378298	36170	2	79758	uc001vfq.4	107509	ENSG00000102796	DHRS12	dehydrogenase/reductase 12
chr20	17079305	17080045	741	*	Distal Intergenic	20	17206752	17465222	258471	1	5126	uc002wpl.3	-126707	ENSG00000125851	PCSK2	proprotein convertase subtilisin/kexin type 2
chr21	26469291	26469396	106	*	Distal Intergenic	21	26212864	26430056	217193	1	339622	uc031rvb.1	256427	ENSG00000226983	LINC01692	long intergenic non-protein coding RNA 1692
chr13	80034438	80034584	147	*	Distal Intergenic	13	80055259	80130212	74954	1	54602	uc001vlf.3	-20675	ENSG00000102471	NDFIP2	Nedd4 family interacting protein 2
chr14	25900357	25900650	294	*	Distal Intergenic	14	25284868	25519171	234304	2	29091	uc001wpx.1	-381186	ENSG00000168952	STXBP6	syntaxin binding protein 6
chr1	238900517	238901259	743	*	Distal Intergenic	1	238643684	238649317	5634	2	339535	uc001hyn.3	-251200	ENSG00000215808	LINC01139	long intergenic non-protein coding RNA 1139
chr13	101714266	101714603	338	*	Exon	13	101360579	101711638	351060	1	100885778	uc031qnb.1	353687	ENSG00000233009	NALCN-AS1	NALCN antisense RNA 1
chr5	3587221	3587348	128	*	Distal Intergenic	5	3596168	3601517	5350	1	79192	uc003jde.3	-8820	ENSG00000170549	IRX1	iroquois homeobox 1
chr8	129982613	129983323	711	*	Distal Intergenic	8	130228713	130253486	24774	2	728724	uc003ysp.2	270163	ENSG00000229140	LINC00977	long intergenic non-protein coding RNA 977
chr8	116520497	116520892	396	*	Intron	8	116420724	116680234	259511	2	7227	uc011lhy.2	159342	ENSG00000104447	TRPS1	transcriptional repressor GATA binding 1
chr4	187840093	187841372	1280	*	Distal Intergenic	4	187627717	187647850	20134	2	2195	uc010iso.1	-192243	ENSG00000083857	FAT1	FAT atypical cadherin 1
chr16	51582478	51583789	1312	*	Distal Intergenic	16	51171023	51185183	14161	2	6299	uc021tif.1	-397295	ENSG00000103449	SALL1	spalt like transcription factor 1
chr14	83893560	83894239	680	*	Distal Intergenic	14	81965154	82000205	35052	2	6400	uc001xvo.4	-1893355	ENSG00000071537	SEL1L	SEL1L adaptor subunit of SYVN1 ubiquitin ligase
chr12	130127492	130127659	168	*	Intron	12	129556271	130388212	831942	2	121256	uc009zyl.1	260553	ENSG00000151952	TMEM132D	transmembrane protein 132D
chr3	25062409	25062943	535	*	Distal Intergenic	3	25215823	25639422	423600	1	5915	uc011awl.2	-152880	ENSG00000077092	RARB	retinoic acid receptor beta
chr7	37775469	37776017	549	*	Intron	7	37779996	37780913	918	1	353345	uc003tfm.1	-3979	ENSG00000187037	GPR141	G protein-coupled receptor 141
chr10	13973874	13975054	1181	*	Intron	10	13708097	14014369	306273	2	55691	uc001imt.1	39315	ENSG00000151474	FRMD4A	FERM domain containing 4A
chr8	36421077	36421978	902	*	Distal Intergenic	8	36641842	36790550	148709	1	157855	uc003xjw.2	-219864	ENSG00000215262	KCNU1	potassium calcium-activated channel subfamily U member 1
chr5	42078438	42078750	313	*	Distal Intergenic	5	41925356	41941672	16317	1	26272	uc003jmq.3	153082	ENSG00000151876	FBXO4	F-box protein 4
chr16	68007425	68007500	76	*	Distal Intergenic	16	67986087	68003095	17009	2	6560	uc010cew.1	-4330	ENSG00000124067	SLC12A4	solute carrier family 12 member 4
chr4	14411006	14411227	222	*	Distal Intergenic	4	14113592	14141676	28085	1	152742	uc010idt.2	297414	ENSG00000250634	LINC01085	long intergenic non-protein coding RNA 1085
chr12	39190681	39191055	375	*	Intron	12	39046002	39115024	69023	2	144402	uc001rlr.1	-75657	ENSG00000139117	CPNE8	copine 8
chr12	127219458	127219821	364	*	Promoter	12	127221553	127230800	9248	1	100507206	uc001uhl.3	-1732	ENSG00000189238	LINC00943	long intergenic non-protein coding RNA 943
chr2	41725733	41725923	191	*	Distal Intergenic	2	42104695	42121186	16492	1	388942	uc002rse.3	-378772	ENSG00000214691	LINC01913	long intergenic non-protein coding RNA 1913
chr3	19017598	19017796	199	*	Distal Intergenic	3	19190017	19492896	302880	1	131096	uc011awe.1	-172221	ENSG00000183960	KCNH8	potassium voltage-gated channel subfamily H member 8
chr5	158249352	158250312	961	*	Exon	5	158122923	158523614	400692	2	1879	uc011ddw.2	273302	ENSG00000164330	EBF1	EBF transcription factor 1
chr7	145687792	145687994	203	*	Distal Intergenic	7	145813453	148118088	2304636	1	26047	uc003weu.2	-125459	ENSG00000174469	CNTNAP2	contactin associated protein 2
chr10	2093644	2093757	114	*	Distal Intergenic	10	2047667	2056542	8876	2	282980	uc001igo.2	-37102	NA	LINC00700	long intergenic non-protein coding RNA 700
chr1	115863101	115863482	382	*	Intron	1	115828537	115880857	52321	2	4803	uc001efu.1	17375	ENSG00000134259	NGF	nerve growth factor
chr5	3681437	3681524	88	*	Distal Intergenic	5	3596168	3601517	5350	1	79192	uc003jde.3	85269	ENSG00000170549	IRX1	iroquois homeobox 1
chr7	157468477	157468842	366	*	Intron	7	157367028	157367114	87	2	406945	uc011kwb.1	-101363	ENSG00000207960	MIR153-2	microRNA 153-2
chr10	2143003	2143227	225	*	Distal Intergenic	10	2047667	2056542	8876	2	282980	uc001igo.2	-86461	NA	LINC00700	long intergenic non-protein coding RNA 700
chr5	17755503	17755797	295	*	Distal Intergenic	5	17379015	17387419	8405	2	401177	uc003jga.3	-368084	ENSG00000250822	LINC02111	long intergenic non-protein coding RNA 2111
chr4	73459586	73459850	265	*	Distal Intergenic	4	73146686	73434516	287831	2	9508	uc003hgk.2	-25070	ENSG00000156140	ADAMTS3	ADAM metallopeptidase with thrombospondin type 1 motif 3
chr2	1757285	1757763	479	*	Distal Intergenic	2	1668730	1748291	79562	2	7837	uc002qxc.1	-8994	ENSG00000130508	PXDN	peroxidasin
chr7	8391347	8391685	339	*	Distal Intergenic	7	8473585	8792593	319009	1	30010	uc003srv.3	-81900	ENSG00000122584	NXPH1	neurexophilin 1
chr5	17008927	17008964	38	*	Distal Intergenic	5	16814631	16936385	121755	2	4651	uc003jfv.2	-72542	ENSG00000145555	MYO10	myosin X
chr11	134912072	134912579	508	*	Distal Intergenic	11	134306376	134375555	69180	1	283177	uc001qhs.3	605696	ENSG00000255545	B3GAT1-DT	B3GAT1 divergent transcript
chr3	182895759	182896021	263	*	3' UTR	3	182840003	182880667	40665	2	27074	uc003flh.4	-15092	ENSG00000078081	LAMP3	lysosomal associated membrane protein 3
chr5	55393469	55393719	251	*	Distal Intergenic	5	55395507	55412778	17272	2	79722	uc003jqt.3	19059	ENSG00000164512	ANKRD55	ankyrin repeat domain 55
chr11	99208230	99209206	977	*	Intron	11	99426876	100229616	802741	1	53942	uc021qpc.1	-217670	ENSG00000149972	CNTN5	contactin 5
chr18	40488620	40491187	2568	*	Intron	18	40323183	40695657	372475	2	6014	uc002lav.4	204470	ENSG00000152214	RIT2	Ras like without CAAX 2
chr3	161404565	161404958	394	*	Distal Intergenic	3	161214596	161221730	7135	1	131149	uc011bpb.2	189969	ENSG00000182447	OTOL1	otolin 1
chr11	94885413	94885580	168	*	Intron	11	94822974	94865815	42842	1	23052	uc001pfh.3	62439	ENSG00000149218	ENDOD1	endonuclease domain containing 1
chr2	22527247	22527592	346	*	Distal Intergenic	2	21910306	21933524	23219	2	645949	uc002ree.2	-593723	ENSG00000229621	LINC01822	long intergenic non-protein coding RNA 1822
chr16	87917468	87917540	73	*	Distal Intergenic	16	87863629	87903100	39472	2	8140	uc002fkm.3	-14368	ENSG00000103257	SLC7A5	solute carrier family 7 member 5
chr11	85062681	85064514	1834	*	Intron	11	83166056	85338314	2172259	2	1740	uc001pak.2	273800	ENSG00000150672	DLG2	discs large MAGUK scaffold protein 2
chrX	31489340	31491212	1873	*	Intron	23	31137345	31526415	389071	2	1756	uc004dcq.1	35203	ENSG00000198947	DMD	dystrophin
chr12	130102140	130102539	400	*	Intron	12	129556271	130388212	831942	2	121256	uc009zyl.1	285673	ENSG00000151952	TMEM132D	transmembrane protein 132D
chr19	57405726	57405860	135	*	Distal Intergenic	19	57352270	57359922	7653	1	100073347	uc010ett.1	53456	ENSG00000268654	MIMT1	MER1 repeat containing imprinted transcript 1
chr8	112698241	112699146	906	*	Distal Intergenic	8	113322454	113349960	27507	2	114788	uc003ynw.1	650814	ENSG00000164796	CSMD3	CUB and Sushi multiple domains 3
chr18	62444890	62445010	121	*	Distal Intergenic	18	61880318	61927290	46973	2	400654	uc002ljy.3	-517600	ENSG00000266952	LINC01538	long intergenic non-protein coding RNA 1538
chr16	65660679	65662522	1844	*	Distal Intergenic	16	65318402	65610203	291802	2	283867	uc002eol.1	-50476	ENSG00000261742	LINC00922	long intergenic non-protein coding RNA 922
chr3	147415747	147415817	71	*	Distal Intergenic	3	147127181	147134506	7326	1	7545	uc003ewe.3	288566	ENSG00000152977	ZIC1	Zic family member 1
chr5	45124930	45125160	231	*	Distal Intergenic	5	44809945	44811256	1312	1	10884	uc003joi.1	314985	ENSG00000112996	MRPS30	mitochondrial ribosomal protein S30
chr7	54114679	54114877	199	*	Distal Intergenic	7	54268917	54270114	1198	2	3262	uc010kzd.2	155237	NA	NA	NA
chr1	66515543	66516241	699	*	Intron	1	66458390	66840262	381873	1	5142	uc001dcp.3	57153	ENSG00000184588	PDE4B	phosphodiesterase 4B
chr7	12725460	12725666	207	*	Promoter	7	12726452	12730558	4107	1	10124	uc003ssp.3	-786	ENSG00000122644	ARL4A	ARF like GTPase 4A
chr8	114174502	114174627	126	*	Intron	8	113235159	114389382	1154224	2	114788	uc003ynt.3	214755	ENSG00000164796	CSMD3	CUB and Sushi multiple domains 3
chr2	113013081	113013304	224	*	Promoter	2	112973439	113012664	39226	2	84524	uc021vmw.1	-417	ENSG00000144161	ZC3H8	zinc finger CCCH-type containing 8
chr10	2885571	2885943	373	*	Distal Intergenic	10	3109712	3178997	69286	1	5214	uc001igp.3	-223769	ENSG00000067057	PFKP	phosphofructokinase, platelet
chr8	137934900	137935689	790	*	Distal Intergenic	8	139155103	139165459	10357	2	51059	uc003yva.3	1229770	ENSG00000147724	FAM135B	family with sequence similarity 135 member B
chr3	88557951	88558763	813	*	Distal Intergenic	3	88101100	88199016	97917	2	8545	uc003dqu.3	-358935	ENSG00000163320	CGGBP1	CGG triplet repeat binding protein 1
chr5	41493850	41494054	205	*	Intron	5	41307048	41510730	203683	2	345557	uc003jmm.1	16676	ENSG00000182836	PLCXD3	phosphatidylinositol specific phospholipase C X domain containing 3
chr5	33360326	33361036	711	*	Distal Intergenic	5	33440802	33468196	27395	1	6897	uc031sja.1	-79766	ENSG00000113407	TARS1	threonyl-tRNA synthetase 1
chr9	131058435	131058585	151	*	Distal Intergenic	9	131038425	131051268	12844	1	375757	uc004bup.3	20010	ENSG00000175854	SWI5	SWI5 homologous recombination repair protein
chr8	36506043	36506853	811	*	Distal Intergenic	8	36641842	36790550	148709	1	157855	uc003xjw.2	-134989	ENSG00000215262	KCNU1	potassium calcium-activated channel subfamily U member 1
chr9	73875886	73876591	706	*	Intron	9	73253709	73736514	482806	2	80036	uc010mor.3	-139372	ENSG00000083067	TRPM3	transient receptor potential cation channel subfamily M member 3
chr1	4055598	4055867	270	*	Distal Intergenic	1	4000672	4012643	11972	1	728716	uc001ali.2	54926	NA	LINC01346	long intergenic non-protein coding RNA 1346
chr5	155795119	155795195	77	*	Intron	5	155753767	156194798	441032	1	6444	uc003lwd.4	41352	ENSG00000170624	SGCD	sarcoglycan delta
chr10	36104182	36104320	139	*	Distal Intergenic	10	35927177	35930362	3186	2	8325	uc001iyz.1	-173820	ENSG00000177283	FZD8	frizzled class receptor 8
chr21	26567061	26567251	191	*	Distal Intergenic	21	26758133	26804013	45881	2	54072	uc002ylk.3	236762	ENSG00000185433	LINC00158	long intergenic non-protein coding RNA 158
chr11	57767289	57767639	351	*	Distal Intergenic	11	57791353	57949038	157686	1	219956	uc001nmj.3	-23714	ENSG00000186509	OR9Q1	olfactory receptor family 9 subfamily Q member 1
chr9	137941992	137942184	193	*	Distal Intergenic	9	137967089	137969237	2149	1	10439	uc010naq.2	-24905	ENSG00000130558	OLFM1	olfactomedin 1
chr2	2533854	2534057	204	*	Distal Intergenic	2	1792885	2335045	542161	2	23040	uc002qxe.3	-198809	ENSG00000186487	MYT1L	myelin transcription factor 1 like
chr4	16536439	16537185	747	*	Intron	4	16595986	16623654	27669	2	100847063	uc031sdu.1	86469	ENSG00000263652	MIR548AX	microRNA 548ax
chr20	53616115	53616258	144	*	Distal Intergenic	20	53092266	53267710	175445	1	55816	uc002xwy.3	523849	ENSG00000101134	DOK5	docking protein 5
chr16	5308135	5308842	708	*	Intron	16	5134301	5147789	13489	2	196483	uc002cyp.2	-160346	ENSG00000118894	EEF2KMT	eukaryotic elongation factor 2 lysine methyltransferase
chr2	2376627	2376795	169	*	Distal Intergenic	2	1792885	2335045	542161	2	23040	uc002qxe.3	-41582	ENSG00000186487	MYT1L	myelin transcription factor 1 like
chr19	31588708	31589172	465	*	Distal Intergenic	19	31640783	31641311	529	1	94023	uc010xrm.2	-51611	NA	NA	NA
chr1	69095739	69096342	604	*	Distal Intergenic	1	68939835	68962799	22965	2	55635	uc001dem.4	-132940	ENSG00000024526	DEPDC1	DEP domain containing 1
chr9	139634281	139634863	583	*	Promoter	9	139632619	139637414	4796	2	414332	uc004civ.3	2551	ENSG00000187922	LCN10	lipocalin 10
chr8	72578540	72578682	143	*	Distal Intergenic	8	72755358	72968547	213190	1	100132891	uc011lff.2	-176676	ENSG00000235531	MSC-AS1	MSC antisense RNA 1
chr16	63658465	63658643	179	*	Distal Intergenic	16	64980683	65038944	58262	2	1009	uc010cdn.3	1380301	ENSG00000140937	CDH11	cadherin 11
chr7	136281825	136282954	1130	*	Distal Intergenic	7	136553399	136701771	148373	1	1129	uc003vtf.1	-270445	ENSG00000181072	CHRM2	cholinergic receptor muscarinic 2
chr8	38526210	38527299	1090	*	Distal Intergenic	8	38585704	38696064	110361	1	6867	uc011lby.1	-58405	ENSG00000147526	TACC1	transforming acidic coiled-coil containing protein 1
chr16	88498633	88498825	193	*	Exon	16	88493879	88507165	13287	1	84627	uc002fku.2	4754	ENSG00000225614	ZNF469	zinc finger protein 469
chr7	146584258	146584737	480	*	Intron	7	146643908	146643927	20	1	100847078	uc031szo.1	-59171	ENSG00000265470	MIR548AQ	microRNA 548aq
chr5	3688493	3688549	57	*	Distal Intergenic	5	3596168	3601517	5350	1	79192	uc003jde.3	92325	ENSG00000170549	IRX1	iroquois homeobox 1
chr16	3266658	3266821	164	*	Promoter	16	3265562	3266546	985	1	26184	uc010uwv.2	1096	ENSG00000203581	OR1F2P	olfactory receptor family 1 subfamily F member 2 pseudogene
chr16	6209181	6209374	194	*	Intron	16	6069704	7759783	1690080	1	54715	uc010uxz.1	139477	ENSG00000078328	RBFOX1	RNA binding fox-1 homolog 1
chr2	2813309	2814156	848	*	Distal Intergenic	2	1792885	2335045	542161	2	23040	uc002qxe.3	-478264	ENSG00000186487	MYT1L	myelin transcription factor 1 like
chr12	130128358	130128924	567	*	Intron	12	129556271	130388212	831942	2	121256	uc009zyl.1	259288	ENSG00000151952	TMEM132D	transmembrane protein 132D
chr22	44958534	44959145	612	*	Distal Intergenic	22	44965220	44968329	3110	1	388910	uc011aqg.2	-6075	ENSG00000187012	LINC00207	long intergenic non-protein coding RNA 207
chr12	100033466	100034509	1044	*	Intron	12	100041528	100043892	2365	1	196472	uc001tgn.3	-7019	ENSG00000180219	GARIN6	golgi associated RAB2 interactor family member 6
chr1	203885468	203885592	125	*	Distal Intergenic	1	203830740	203840280	9541	1	6635	uc001hai.3	54728	ENSG00000182004	SNRPE	small nuclear ribonucleoprotein polypeptide E
chr17	3235721	3235968	248	*	Distal Intergenic	17	3213539	3214740	1202	1	390756	uc002fvi.2	22182	ENSG00000290820	OR3A4P	olfactory receptor family 3 subfamily A member 4 pseudogene
chr16	34703084	34703352	269	*	Distal Intergenic	16	34711785	34714829	3045	2	146481	uc002edx.3	11477	NA	FRG2DP	FSHD region gene 2 family member D, pseudogene
chr7	68460428	68460614	187	*	Distal Intergenic	7	69063905	69755607	691703	1	26053	uc003tvv.4	-603291	ENSG00000158321	AUTS2	activator of transcription and developmental regulator AUTS2
chr7	1735032	1735211	180	*	Distal Intergenic	7	1748798	1787590	38793	1	392617	uc010ksg.2	-13587	ENSG00000225968	ELFN1	extracellular leucine rich repeat and fibronectin type III domain containing 1
chr6	13200512	13200674	163	*	Intron	6	13279527	13295818	16292	2	100130357	uc003nak.1	95144	ENSG00000215022	LOC100130357	uncharacterized LOC100130357
chr14	82730426	82730837	412	*	Distal Intergenic	14	81965154	82000205	35052	2	6400	uc001xvo.4	-730221	ENSG00000071537	SEL1L	SEL1L adaptor subunit of SYVN1 ubiquitin ligase
chr7	109359345	109359533	189	*	Distal Intergenic	7	109599284	109600270	987	2	442720	uc003vfp.1	240737	ENSG00000237064	EIF3IP1	eukaryotic translation initiation factor 3 subunit I pseudogene 1
chr12	129125683	129126746	1064	*	Intron	12	129277739	129308541	30803	2	121260	uc001uhu.2	181795	ENSG00000139370	SLC15A4	solute carrier family 15 member 4
chr19	54453408	54453524	117	*	Distal Intergenic	19	54466290	54493469	27180	1	59283	uc002qcs.2	-12766	ENSG00000142408	CACNG8	calcium voltage-gated channel auxiliary subunit gamma 8
chr20	22008657	22009086	430	*	Distal Intergenic	20	22034728	22055292	20565	1	100270679	uc021wbh.1	-25642	ENSG00000234435	LINC01432	long intergenic non-protein coding RNA 1432
chr7	70881471	70881913	443	*	Intron	7	70772658	70772756	99	2	100500836	uc022afh.1	-108715	ENSG00000265878	MIR3914-1	microRNA 3914-1
chr11	131751256	131752589	1334	*	Intron	11	131779500	132206716	427217	1	50863	uc010scj.2	-26911	ENSG00000182667	NTM	neurotrimin
chr8	36194745	36195589	845	*	Distal Intergenic	8	36641842	36790550	148709	1	157855	uc003xjw.2	-446253	ENSG00000215262	KCNU1	potassium calcium-activated channel subfamily U member 1
chr4	190427196	190427352	157	*	Distal Intergenic	4	190861974	190884359	22386	1	2483	uc003izs.3	-434622	ENSG00000109536	FRG1	FSHD region gene 1
chr11	127811018	127811135	118	*	Distal Intergenic	11	128328656	128392205	63550	2	2113	uc009zcg.2	581070	ENSG00000134954	ETS1	ETS proto-oncogene 1, transcription factor
chr7	131865953	131866934	982	*	Exon	7	131808091	131830097	22007	2	91584	uc003vqz.4	-35856	ENSG00000221866	PLXNA4	plexin A4
chr16	13677986	13678547	562	*	Distal Intergenic	16	14014014	14027104	13091	1	2072	uc010bva.3	-335467	ENSG00000175595	ERCC4	ERCC excision repair 4, endonuclease catalytic subunit
chr12	80389640	80390407	768	*	Distal Intergenic	12	80167343	80329235	161893	2	4659	uc010sud.2	-60405	ENSG00000058272	PPP1R12A	protein phosphatase 1 regulatory subunit 12A
chr4	29260360	29260807	448	*	Distal Intergenic	4	28821204	28821290	87	1	100422937	uc021xnb.1	439156	ENSG00000283275	MIR4275	microRNA 4275
chr5	3674034	3674568	535	*	Distal Intergenic	5	3596168	3601517	5350	1	79192	uc003jde.3	77866	ENSG00000170549	IRX1	iroquois homeobox 1
chr12	69752310	69752489	180	*	Promoter	12	69753532	69784576	31045	1	8089	uc001sux.3	-1043	ENSG00000127337	YEATS4	YEATS domain containing 4
chr4	58785392	58785803	412	*	Distal Intergenic	4	57898404	57976551	78148	2	3490	uc011cag.2	-808841	ENSG00000163453	IGFBP7	insulin like growth factor binding protein 7
chr1	239411948	239412436	489	*	Distal Intergenic	1	239549865	240049896	500032	1	1131	uc001hyo.1	-137429	ENSG00000133019	CHRM3	cholinergic receptor muscarinic 3
chr8	116304266	116304851	586	*	Distal Intergenic	8	116420724	116680234	259511	2	7227	uc011lhy.2	375383	ENSG00000104447	TRPS1	transcriptional repressor GATA binding 1
chr12	103505473	103506650	1178	*	Distal Intergenic	12	103351452	103354294	2843	1	429	uc001tjr.4	154021	ENSG00000139352	ASCL1	achaete-scute family bHLH transcription factor 1
chr1	119374115	119374503	389	*	Distal Intergenic	1	119425666	119441748	16083	2	6913	uc009whj.1	67245	ENSG00000092607	TBX15	T-box transcription factor 15
chr3	165356049	165356153	105	*	Distal Intergenic	3	165490692	165555253	64562	2	590	uc003fem.4	199100	ENSG00000114200	BCHE	butyrylcholinesterase
chr1	209098993	209099566	574	*	Distal Intergenic	1	209602168	209605892	3725	1	642587	uc009xcn.3	-502602	ENSG00000230937	MIR205HG	MIR205 host gene
chr14	82531700	82532883	1184	*	Distal Intergenic	14	81965154	82000205	35052	2	6400	uc001xvo.4	-531495	ENSG00000071537	SEL1L	SEL1L adaptor subunit of SYVN1 ubiquitin ligase
chr16	8350637	8350890	254	*	Distal Intergenic	16	8619502	8622226	2725	2	283953	uc010uyd.2	271336	ENSG00000232258	TMEM114	transmembrane protein 114
chr8	88902455	88902619	165	*	Distal Intergenic	8	88882971	88886296	3326	2	138009	uc003ydz.3	-16159	ENSG00000176566	DCAF4L2	DDB1 and CUL4 associated factor 4 like 2
chr7	134863051	134863483	433	*	Distal Intergenic	7	134850532	134855578	5047	2	78996	uc003vso.3	-7473	ENSG00000122783	CYREN	cell cycle regulator of NHEJ
chr3	87881667	87881770	104	*	Distal Intergenic	3	88031726	88042919	11194	1	3355	uc003dqr.2	-149956	ENSG00000179097	HTR1F	5-hydroxytryptamine receptor 1F
chr5	4429973	4431257	1285	*	Distal Intergenic	5	5034472	5070115	35644	1	340094	uc003jdg.3	-603215	ENSG00000215231	LINC01020	long intergenic non-protein coding RNA 1020
chr7	42475394	42476994	1601	*	Distal Intergenic	7	42000548	42276618	276071	2	2737	uc011kbh.2	-198776	ENSG00000106571	GLI3	GLI family zinc finger 3
chr12	24266697	24268984	2288	*	Intron	12	24365355	24365429	75	1	100126320	uc021qwc.1	-96371	ENSG00000216192	MIR920	microRNA 920
chr18	67007343	67007512	170	*	Distal Intergenic	18	67068284	67516322	448039	1	220164	uc002lkl.3	-60772	ENSG00000206052	DOK6	docking protein 6
chr1	86961152	86961302	151	*	Exon	1	86934395	86965974	31580	1	1179	uc001dlt.3	26757	ENSG00000016490	CLCA1	chloride channel accessory 1
chr7	1772662	1772827	166	*	Intron	7	1748798	1787590	38793	1	392617	uc010ksg.2	23864	ENSG00000225968	ELFN1	extracellular leucine rich repeat and fibronectin type III domain containing 1
chr7	34056792	34056962	171	*	Intron	7	33944523	34195484	250962	1	168667	uc011kap.2	112269	ENSG00000164619	BMPER	BMP binding endothelial regulator
chr2	21426040	21426494	455	*	Distal Intergenic	2	21224301	21266945	42645	2	338	uc002red.3	-159095	ENSG00000084674	APOB	apolipoprotein B
chr14	106188528	106188847	320	*	Intron	14	106134458	106139163	4706	2	2003	uc001ysb.2	-49365	NA	ELK2AP	ETS transcription factor ELK2A, pseudogene
chr18	76178220	76178349	130	*	Distal Intergenic	18	76740275	76758969	18695	1	27164	uc002lmt.3	-561926	ENSG00000256463	SALL3	spalt like transcription factor 3
chr4	21961805	21962172	368	*	Distal Intergenic	4	20730239	21950374	1220136	2	80333	uc021xmu.1	-11431	ENSG00000185774	KCNIP4	potassium voltage-gated channel interacting protein 4
chr8	115649240	115649492	253	*	Distal Intergenic	8	116420724	116680234	259511	2	7227	uc011lhy.2	1030742	ENSG00000104447	TRPS1	transcriptional repressor GATA binding 1
chr7	158815081	158815171	91	*	Intron	7	158809149	158822882	13734	1	154822	uc003wog.3	5932	ENSG00000231419	LINC00689	long intergenic non-protein coding RNA 689
chr11	3411850	3412164	315	*	Promoter	11	3411937	3413145	1209	2	10821	uc021qcl.1	981	ENSG00000189398	OR7E12P	olfactory receptor family 7 subfamily E member 12 pseudogene
chr2	81627687	81628929	1243	*	Distal Intergenic	2	80816178	80875988	59811	1	1496	uc010ysj.2	811509	ENSG00000066032	CTNNA2	catenin alpha 2
chr22	29868483	29868749	267	*	Distal Intergenic	22	29876181	29887277	11097	1	4744	uc003afo.3	-7432	ENSG00000100285	NEFH	neurofilament heavy chain
chr3	67887065	67888305	1241	*	Intron	3	68040734	68594771	554038	1	407738	uc003dnd.3	-152429	ENSG00000183662	TAFA1	TAFA chemokine like family member 1
chr8	85774547	85775246	700	*	Exon	8	85618162	85834078	215917	1	138046	uc003ycu.4	156385	ENSG00000184672	RALYL	RALY RNA binding protein like
chr11	64934094	64934208	115	*	Distal Intergenic	11	64937707	64940688	2982	1	387778	uc010rnz.2	-3499	ENSG00000204710	SPDYC	speedy/RINGO cell cycle regulator family member C
chr8	130200288	130200513	226	*	Distal Intergenic	8	130228713	130253486	24774	2	728724	uc003ysp.2	52973	ENSG00000229140	LINC00977	long intergenic non-protein coding RNA 977
chr13	94616618	94617943	1326	*	Intron	13	94470677	94510726	40050	2	100873973	uc031qmw.1	-105892	NA	GPC6-AS2	GPC6 antisense RNA 2
chr7	147462700	147463142	443	*	Intron	7	146991342	147254962	263621	2	100302191	uc022aoo.1	-207738	ENSG00000221494	MIR548I4	microRNA 548i-4
chr2	230404030	230404631	602	*	Intron	2	230312032	230451615	139584	2	92737	uc010zly.1	46984	ENSG00000187957	DNER	delta/notch like EGF repeat containing
chr2	6777946	6778800	855	*	Distal Intergenic	2	6869300	6910442	41143	2	400941	uc002qym.2	131642	ENSG00000205837	LINC00487	long intergenic non-protein coding RNA 487
chr5	3059926	3060326	401	*	Distal Intergenic	5	2752262	2755511	3250	1	153571	uc011cmj.3	307664	NA	IRX2-DT	IRX2 divergent transcript
chr16	83153312	83153687	376	*	Intron	16	83541951	83542013	63	1	100422853	uc021tlx.1	-388264	ENSG00000263785	MIR3182	microRNA 3182
chr8	72014162	72015477	1316	*	Distal Intergenic	8	72109668	72268979	159312	2	2138	uc003xyr.4	253502	ENSG00000104313	EYA1	EYA transcriptional coactivator and phosphatase 1
chr11	84513990	84514138	149	*	Intron	11	83166056	84634465	1468410	2	1740	uc001paj.2	120327	ENSG00000150672	DLG2	discs large MAGUK scaffold protein 2
chr7	67704820	67705048	229	*	Distal Intergenic	7	66767625	66786513	18889	1	64940	uc010laj.3	937195	ENSG00000291153	STAG3L4	STAG3 cohesin complex component like 4 (pseudogene)
chr2	319269	319612	344	*	Distal Intergenic	2	279561	288308	8748	2	285016	uc002qwi.4	-30961	ENSG00000189292	ALKAL2	ALK and LTK ligand 2
chr4	111502127	111502189	63	*	Distal Intergenic	4	111538580	111544254	5675	2	5308	uc003iac.3	42065	ENSG00000164093	PITX2	paired like homeodomain 2
chr12	125946066	125946445	380	*	Intron	12	125833998	126072918	238921	1	114795	uc021rgl.1	112068	ENSG00000139364	TMEM132B	transmembrane protein 132B
chr16	54288691	54288785	95	*	Distal Intergenic	16	54317212	54320378	3167	2	79191	uc002eht.1	31593	ENSG00000177508	IRX3	iroquois homeobox 3
chr2	8514984	8516548	1565	*	Distal Intergenic	2	8347273	8468549	121277	2	339789	uc002qyy.1	-46435	ENSG00000236790	LINC00299	long intergenic non-protein coding RNA 299
chr3	26573384	26574423	1040	*	Distal Intergenic	3	26664300	26752265	87966	1	116135	uc003cdp.3	-89877	ENSG00000179796	LRRC3B	leucine rich repeat containing 3B
chr13	109533979	109534667	689	*	Intron	13	109538495	109780039	241545	1	23026	uc010tjh.1	-3828	ENSG00000041515	MYO16	myosin XVI
chr19	32202105	32202711	607	*	Distal Intergenic	19	32083187	32083945	759	1	100507527	uc021urz.1	118918	ENSG00000267465	LINC03103	long intergenic non-protein coding RNA 3103
chr12	62320592	62321937	1346	*	Intron	12	62102029	62221014	118986	2	338811	uc001sqv.3	-99578	ENSG00000198673	TAFA2	TAFA chemokine like family member 2
chr4	58403665	58404754	1090	*	Distal Intergenic	4	57898404	57976551	78148	2	3490	uc011cag.2	-427114	ENSG00000163453	IGFBP7	insulin like growth factor binding protein 7
chr16	7629648	7629901	254	*	Exon	16	7382751	7763340	380590	1	54715	uc010uyc.1	246897	ENSG00000078328	RBFOX1	RNA binding fox-1 homolog 1
chr7	10712027	10712396	370	*	Distal Intergenic	7	10971580	10979813	8234	2	4697	uc003srx.2	267417	ENSG00000189043	NDUFA4	NDUFA4 mitochondrial complex associated
chr8	34364290	34364371	82	*	Distal Intergenic	8	35092975	35652181	559207	1	137970	uc003xjr.2	-728604	ENSG00000156687	UNC5D	unc-5 netrin receptor D
chr11	99967444	99968780	1337	*	Intron	11	100061858	100229616	167759	1	53942	uc010ruk.2	-93078	ENSG00000149972	CNTN5	contactin 5
chr4	55406457	55406733	277	*	Distal Intergenic	4	55524095	55606881	82787	1	3815	uc010igr.3	-117362	ENSG00000157404	KIT	KIT proto-oncogene, receptor tyrosine kinase
chr9	31937927	31938935	1009	*	Distal Intergenic	9	32384601	32436395	51795	1	48	uc010mjh.1	-445666	ENSG00000122729	ACO1	aconitase 1
chr5	24851621	24853371	1751	*	Distal Intergenic	5	24835389	24840692	5304	2	340107	uc021xwy.1	-10929	ENSG00000248908	LINC02239	long intergenic non-protein coding RNA 2239
chr21	18041744	18042143	400	*	Distal Intergenic	21	17962557	17962645	89	1	406912	uc002ykf.3	79187	ENSG00000207863	MIR125B2	microRNA 125b-2
chr5	110507307	110507554	248	*	Distal Intergenic	5	110559947	110820748	260802	1	814	uc003kpf.3	-52393	ENSG00000152495	CAMK4	calcium/calmodulin dependent protein kinase IV
chr1	4230533	4230731	199	*	Distal Intergenic	1	4000672	4012643	11972	1	728716	uc001ali.2	229861	NA	LINC01346	long intergenic non-protein coding RNA 1346
chr22	17293897	17293946	50	*	Intron	22	17264306	17302584	38279	2	150165	uc002zlv.3	8638	ENSG00000172967	XKR3	XK related 3
chr1	241402338	241402808	471	*	Intron	1	240938817	241372018	433202	2	6000	uc010pyj.1	-30320	ENSG00000182901	RGS7	regulator of G protein signaling 7
chr1	66220777	66220911	135	*	Distal Intergenic	1	66258193	66840262	582070	1	5142	uc001dcn.3	-37282	ENSG00000184588	PDE4B	phosphodiesterase 4B
chr2	79800174	79800425	252	*	Intron	2	79740060	80875988	1135929	1	1496	uc010ysg.2	60114	ENSG00000066032	CTNNA2	catenin alpha 2
chr8	130064799	130065186	388	*	Distal Intergenic	8	130228713	130253486	24774	2	728724	uc003ysp.2	188300	ENSG00000229140	LINC00977	long intergenic non-protein coding RNA 977
chr5	157786724	157788498	1775	*	Distal Intergenic	5	157212751	157286183	73433	2	9685	uc011ddv.2	-500541	ENSG00000113282	CLINT1	clathrin interactor 1
chr4	19346333	19347726	1394	*	Distal Intergenic	4	20255235	20620788	365554	1	9353	uc003gpr.1	-907509	ENSG00000145147	SLIT2	slit guidance ligand 2
chr11	41902369	41902808	440	*	Distal Intergenic	11	42209293	42275240	65948	2	100507205	uc021qgh.1	372432	NA	LINC02740	long intergenic non-protein coding RNA 2740
chr21	25253632	25253814	183	*	Distal Intergenic	21	24733426	24757156	23731	2	266917	uc021whw.1	-496476	ENSG00000228592	D21S2088E	D21S2088E
chr8	61378075	61378419	345	*	Distal Intergenic	8	61429469	61536203	106735	1	5862	uc003xud.2	-51050	ENSG00000104388	RAB2A	RAB2A, member RAS oncogene family
chr12	52647009	52647541	533	*	Exon	12	52643084	52702947	59864	1	3892	uc010snq.2	3925	ENSG00000170442	KRT86	keratin 86
chr3	172727138	172727674	537	*	Intron	3	172607147	172859058	251912	2	83893	uc003fin.4	131384	ENSG00000144962	SPATA16	spermatogenesis associated 16
chr16	61408589	61408754	166	*	Distal Intergenic	16	61760082	61891142	131061	2	1006	uc002eoh.3	482388	ENSG00000150394	CDH8	cadherin 8
chr6	88038656	88039505	850	*	Promoter	6	87992697	88038996	46300	2	375519	uc003plo.2	0	ENSG00000164411	GJB7	gap junction protein beta 7
chr21	42129020	42129241	222	*	Intron	21	41384343	42219039	834697	2	1826	uc002yyq.1	89798	ENSG00000171587	DSCAM	DS cell adhesion molecule
chr4	190376141	190376796	656	*	Distal Intergenic	4	190861974	190884359	22386	1	2483	uc003izs.3	-485178	ENSG00000109536	FRG1	FSHD region gene 1
chr13	107938718	107939066	349	*	Intron	13	107820879	108519460	698582	2	728215	uc001vql.3	580394	ENSG00000204442	NALF1	NALCN channel auxiliary factor 1
chr8	115937630	115937724	95	*	Distal Intergenic	8	116420724	116680234	259511	2	7227	uc011lhy.2	742510	ENSG00000104447	TRPS1	transcriptional repressor GATA binding 1
chr5	3890551	3890773	223	*	Distal Intergenic	5	3596168	3601517	5350	1	79192	uc003jde.3	294383	ENSG00000170549	IRX1	iroquois homeobox 1
chr21	32392609	32393557	949	*	Distal Intergenic	21	32410478	32410795	318	2	728299	uc010glt.3	17238	ENSG00000206102	KRTAP19-8	keratin associated protein 19-8
chr22	49719868	49720140	273	*	Distal Intergenic	22	50013290	50051190	37901	2	348645	uc003bit.3	331050	ENSG00000188511	MIR3667HG	MIR3667 host gene
chr22	28788493	28788837	345	*	Intron	22	28374002	29075853	701852	2	23331	uc003adp.4	287016	ENSG00000100154	TTC28	tetratricopeptide repeat domain 28
chr8	138058991	138059944	954	*	Distal Intergenic	8	139155103	139165459	10357	2	51059	uc003yva.3	1105515	ENSG00000147724	FAM135B	family with sequence similarity 135 member B
chr11	127523360	127524583	1224	*	Distal Intergenic	11	126419179	126873355	454177	2	84623	uc001qed.4	-650005	ENSG00000149571	KIRREL3	kirre like nephrin family adhesion molecule 3
chr7	38420167	38420723	557	*	Distal Intergenic	7	38381178	38418238	37061	1	100506776	uc003tgp.2	38989	ENSG00000281103	TRG-AS1	T cell receptor gamma locus antisense RNA 1
chr8	58864502	58864670	169	*	Distal Intergenic	8	58907113	59062277	155165	1	90362	uc003xtj.1	-42443	ENSG00000169122	FAM110B	family with sequence similarity 110 member B
chr6	53270598	53270842	245	*	Distal Intergenic	6	53158888	53213977	55090	2	60481	uc003pbu.3	-56621	ENSG00000012660	ELOVL5	ELOVL fatty acid elongase 5
chr18	76089974	76090823	850	*	Distal Intergenic	18	76740275	76758969	18695	1	27164	uc002lmt.3	-649452	ENSG00000256463	SALL3	spalt like transcription factor 3
chr2	41879802	41880617	816	*	Distal Intergenic	2	42104695	42121186	16492	1	388942	uc002rse.3	-224078	ENSG00000214691	LINC01913	long intergenic non-protein coding RNA 1913
chr1	239543979	239547048	3070	*	Promoter	1	239549865	240049896	500032	1	1131	uc001hyo.1	-2817	ENSG00000133019	CHRM3	cholinergic receptor muscarinic 3
chr7	122725019	122725245	227	*	Distal Intergenic	7	122634759	122635754	996	2	50833	uc003vkl.1	-89265	ENSG00000128519	TAS2R16	taste 2 receptor member 16
chr11	1378695	1379031	337	*	Distal Intergenic	11	1411129	1478279	67151	1	9024	uc009ycv.1	-32098	ENSG00000174672	BRSK2	BR serine/threonine kinase 2
chr3	88277316	88278061	746	*	Distal Intergenic	3	88101100	88199016	97917	2	8545	uc003dqu.3	-78300	ENSG00000163320	CGGBP1	CGG triplet repeat binding protein 1
chr8	139322261	139323150	890	*	5' UTR	8	139155103	139165459	10357	2	51059	uc003yvb.3	-156802	ENSG00000147724	FAM135B	family with sequence similarity 135 member B
chr7	68294748	68296216	1469	*	Distal Intergenic	7	69063905	69755607	691703	1	26053	uc003tvv.4	-767689	ENSG00000158321	AUTS2	activator of transcription and developmental regulator AUTS2
chr11	127031187	127031322	136	*	Distal Intergenic	11	126419179	126873355	454177	2	84623	uc001qed.4	-157832	ENSG00000149571	KIRREL3	kirre like nephrin family adhesion molecule 3
chr7	126627676	126627764	89	*	Intron	7	126698142	126698238	97	2	693177	uc022akt.1	70474	ENSG00000207692	MIR592	microRNA 592
chr20	61312705	61312808	104	*	Distal Intergenic	20	61299097	61303647	4551	1	28231	uc002yde.1	13608	ENSG00000101187	SLCO4A1	solute carrier organic anion transporter family member 4A1
chr21	17620615	17621958	1344	*	Intron	21	17566699	17982094	415396	1	388815	uc002ykc.2	53916	ENSG00000215386	MIR99AHG	mir-99a-let-7c cluster host gene
chr2	115321435	115321634	200	*	Intron	2	115219180	116602326	1383147	1	57628	uc002tlb.2	102255	ENSG00000175497	DPP10	dipeptidyl peptidase like 10
chr3	170244914	170245259	346	*	Intron	3	170177342	170303863	126522	2	57709	uc003fgz.2	58604	ENSG00000013293	SLC7A14	solute carrier family 7 member 14
chr15	27438572	27438858	287	*	Intron	15	27216429	27778373	561945	1	2567	uc001zbg.2	222143	ENSG00000182256	GABRG3	gamma-aminobutyric acid type A receptor subunit gamma3
chr8	86258352	86258916	565	*	Intron	8	86240458	86253943	13486	2	759	uc022axc.1	-4409	ENSG00000133742	CA1	carbonic anhydrase 1
chr2	170055345	170055488	144	*	Exon	2	169937617	169952677	15061	1	10170	uc010zde.2	117728	ENSG00000073737	DHRS9	dehydrogenase/reductase 9
chr5	2260247	2260569	323	*	Distal Intergenic	5	1877541	1887293	9753	2	50805	uc031sir.1	-372954	ENSG00000113430	IRX4	iroquois homeobox 4
chr7	68274777	68275193	417	*	Distal Intergenic	7	69063905	69755607	691703	1	26053	uc003tvv.4	-788712	ENSG00000158321	AUTS2	activator of transcription and developmental regulator AUTS2
chr16	32853896	32854077	182	*	Distal Intergenic	16	32888797	32891922	3126	2	386757	uc002edh.1	37845	ENSG00000290985	SLC6A10P	solute carrier family 6 member 10, pseudogene
chr1	96259381	96259545	165	*	Distal Intergenic	1	95940293	95944912	4620	1	440594	uc021oqf.1	319088	ENSG00000233907	LINC01761	long intergenic non-protein coding RNA 1761
chr2	1831729	1831904	176	*	Intron	2	1792885	1846658	53774	2	23040	uc010ewk.3	14754	ENSG00000186487	MYT1L	myelin transcription factor 1 like
chr8	65234987	65236187	1201	*	Distal Intergenic	8	65285775	65291386	5612	1	100130155	uc022avc.2	-49588	ENSG00000254377	MIR124-2HG	MIR124-2 host gene
chr7	67976788	67977685	898	*	Distal Intergenic	7	69063905	69755607	691703	1	26053	uc003tvv.4	-1086220	ENSG00000158321	AUTS2	activator of transcription and developmental regulator AUTS2
chr15	80035412	80035743	332	*	Distal Intergenic	15	80135889	80189339	53451	2	10588	uc021srp.1	153596	ENSG00000136371	MTHFS	methenyltetrahydrofolate synthetase
chr11	131939864	131940005	142	*	Intron	11	131780712	132206716	426005	1	50863	uc001qgq.3	159152	ENSG00000182667	NTM	neurotrimin
chr5	4251164	4251468	305	*	Distal Intergenic	5	3596168	3601517	5350	1	79192	uc003jde.3	654996	ENSG00000170549	IRX1	iroquois homeobox 1
chr1	108611427	108613198	1772	*	Distal Intergenic	1	108211463	108507545	296083	2	10451	uc010oux.1	-103882	ENSG00000134215	VAV3	vav guanine nucleotide exchange factor 3
chr3	2298244	2299620	1377	*	Intron	3	2280513	3099645	819133	1	152330	uc021wsg.1	17731	ENSG00000144619	CNTN4	contactin 4
chr16	88499741	88500292	552	*	Exon	16	88493879	88507165	13287	1	84627	uc002fku.2	5862	ENSG00000225614	ZNF469	zinc finger protein 469
chr5	15960990	15961329	340	*	Distal Intergenic	5	16067474	16091226	23753	2	441061	uc010itw.1	129897	ENSG00000183654	MARCHF11	membrane associated ring-CH-type finger 11
chr6	34219882	34220151	270	*	Promoter	6	34214157	34216904	2748	2	221491	uc003oji.4	-2978	ENSG00000186577	SMIM29	small integral membrane protein 29
chr8	116079701	116081795	2095	*	Distal Intergenic	8	116420724	116680234	259511	2	7227	uc011lhy.2	598439	ENSG00000104447	TRPS1	transcriptional repressor GATA binding 1
chr2	76578299	76578401	103	*	Distal Intergenic	2	75928909	75938111	9203	2	6936	uc002snp.4	-640188	ENSG00000005436	GCFC2	GC-rich sequence DNA-binding factor 2
chr10	133589492	133589650	159	*	Distal Intergenic	10	133604734	133622535	17802	2	399827	uc021qba.1	32885	ENSG00000189275	LINC01164	long intergenic non-protein coding RNA 1164
chr4	18719229	18719431	203	*	Distal Intergenic	4	17882218	18023483	141266	2	254251	uc021xmr.1	-695746	ENSG00000178177	LCORL	ligand dependent nuclear receptor corepressor like
chr7	67697950	67698551	602	*	Distal Intergenic	7	66767625	66786513	18889	1	64940	uc010laj.3	930325	ENSG00000291153	STAG3L4	STAG3 cohesin complex component like 4 (pseudogene)
chr8	36064878	36065082	205	*	Distal Intergenic	8	35581669	35652181	70513	1	137970	uc003xju.2	483209	ENSG00000156687	UNC5D	unc-5 netrin receptor D
chr15	78859312	78859391	80	*	Promoter	15	78857862	78887611	29750	1	1138	uc002bdy.3	1450	ENSG00000169684	CHRNA5	cholinergic receptor nicotinic alpha 5 subunit
chr4	17362755	17363026	272	*	Distal Intergenic	4	17461884	17513857	51974	2	5860	uc021xmo.1	150831	ENSG00000151552	QDPR	quinoid dihydropteridine reductase
chr8	40632636	40632935	300	*	Intron	8	40388111	40755343	367233	2	79698	uc003xnr.3	122408	ENSG00000165061	ZMAT4	zinc finger matrin-type 4
chr11	132016193	132016356	164	*	Exon	11	131780712	132206716	426005	1	50863	uc001qgq.3	235481	ENSG00000182667	NTM	neurotrimin
chr8	117040355	117040467	113	*	Intron	8	116962736	117337297	374562	2	100859921	uc031tcc.1	296830	ENSG00000249917	LINC00536	long intergenic non-protein coding RNA 536
chr7	147778173	147778995	823	*	Intron	7	148036553	148118088	81536	1	26047	uc003wev.2	-257558	ENSG00000174469	CNTNAP2	contactin associated protein 2
chr11	127446375	127448109	1735	*	Distal Intergenic	11	126419179	126873355	454177	2	84623	uc001qed.4	-573020	ENSG00000149571	KIRREL3	kirre like nephrin family adhesion molecule 3
chr16	26194698	26194796	99	*	Distal Intergenic	16	25703347	26149009	445663	1	9951	uc002dof.3	491351	ENSG00000182601	HS3ST4	heparan sulfate-glucosamine 3-sulfotransferase 4
chr12	130209145	130209257	113	*	Intron	12	129556271	130388212	831942	2	121256	uc009zyl.1	178955	ENSG00000151952	TMEM132D	transmembrane protein 132D
chr21	33480244	33480369	126	*	Distal Intergenic	21	33452794	33458608	5815	2	100551499	uc021wij.1	-21636	NA	LINC00159	long intergenic non-protein coding RNA 159
chr14	87560391	87560574	184	*	Distal Intergenic	14	87372122	87389099	16978	1	283585	uc001xvs.3	188269	ENSG00000258804	LINC01148	long intergenic non-protein coding RNA 1148
chr16	71632756	71633036	281	*	Distal Intergenic	16	71609327	71610998	1672	2	6898	uc002far.3	-21758	ENSG00000198650	TAT	tyrosine aminotransferase
chr9	16855605	16855768	164	*	Intron	9	16582981	16867690	284710	2	54796	uc003zmu.1	11922	ENSG00000173068	BNC2	basonuclin zinc finger protein 2
chr7	145850097	145852831	2735	*	Intron	7	145813453	148118088	2304636	1	26047	uc003weu.2	36644	ENSG00000174469	CNTNAP2	contactin associated protein 2
chr7	79153543	79154573	1031	*	Distal Intergenic	7	79083276	79100524	17249	1	100505881	uc022ags.1	70267	ENSG00000234456	MAGI2-AS3	MAGI2 antisense RNA 3
chr12	129738383	129738685	303	*	Intron	12	129556271	129570545	14275	2	121256	uc001uia.2	-167838	ENSG00000151952	TMEM132D	transmembrane protein 132D
chr12	128273090	128273268	179	*	Distal Intergenic	12	128366162	128383184	17023	1	400087	uc001uhp.2	-92894	ENSG00000256597	LINC02393	long intergenic non-protein coding RNA 2393
chr7	67306720	67307240	521	*	Distal Intergenic	7	66767625	66786513	18889	1	64940	uc010laj.3	539095	ENSG00000291153	STAG3L4	STAG3 cohesin complex component like 4 (pseudogene)
chr4	3478035	3478559	525	*	Exon	4	3486271	3496209	9939	1	285489	uc003ghf.4	-7712	ENSG00000175920	DOK7	docking protein 7
chr10	134301092	134301265	174	*	Distal Intergenic	10	134258714	134261825	3112	1	170393	uc001llm.3	42378	NA	LINC02870	long intergenic non-protein coding RNA 2870
chr7	71622014	71622878	865	*	Intron	7	71244476	71802208	557733	2	83698	uc003twa.4	179330	ENSG00000183166	CALN1	calneuron 1
chr7	142785177	142785820	644	*	Distal Intergenic	7	142759381	142760882	1502	2	89883	uc003wce.1	-24295	NA	OR6W1P	olfactory receptor family 6 subfamily W member 1 pseudogene
chr1	248230861	248231161	301	*	Intron	1	248223984	248224922	939	1	391192	uc001idx.1	6877	ENSG00000198128	OR2L3	olfactory receptor family 2 subfamily L member 3
chr5	71313743	71313873	131	*	Distal Intergenic	5	71403118	71496194	93077	1	4131	uc010iyw.1	-89245	ENSG00000131711	MAP1B	microtubule associated protein 1B
chr9	131854581	131854774	194	*	Distal Intergenic	9	131843383	131852717	9335	1	57171	uc004bxe.3	11198	ENSG00000167130	DOLPP1	dolichyldiphosphatase 1
chr8	89037577	89038749	1173	*	Distal Intergenic	8	88882971	88886296	3326	2	138009	uc003ydz.3	-151281	ENSG00000176566	DCAF4L2	DDB1 and CUL4 associated factor 4 like 2
chr12	116886280	116886367	88	*	Distal Intergenic	12	116866057	116866123	67	2	100616309	uc021rei.1	-20157	ENSG00000264037	MIR4472-2	microRNA 4472-2
chr8	106623990	106624533	544	*	Intron	8	106703118	106816767	113650	1	23414	uc011lhs.2	-78585	ENSG00000169946	ZFPM2	zinc finger protein, FOG family member 2
chr14	82666729	82666922	194	*	Distal Intergenic	14	81965154	82000205	35052	2	6400	uc001xvo.4	-666524	ENSG00000071537	SEL1L	SEL1L adaptor subunit of SYVN1 ubiquitin ligase
chr8	69704534	69704756	223	*	Intron	8	69824038	70016425	192388	2	100505718	uc003xyc.1	311669	ENSG00000253658	LINC01592	long intergenic non-protein coding RNA 1592
chr15	86984462	86984797	336	*	Intron	15	86840065	86860199	20135	2	727915	uc031qtm.1	-124263	ENSG00000260125	AGBL1-AS1	AGBL1 antisense RNA 1
chr5	4675571	4675933	363	*	Distal Intergenic	5	5034472	5070115	35644	1	340094	uc003jdg.3	-358539	ENSG00000215231	LINC01020	long intergenic non-protein coding RNA 1020
chr8	10950635	10950817	183	*	Intron	8	10892716	10892812	97	2	693183	uc022arw.1	-57823	ENSG00000207600	MIR598	microRNA 598
chr7	132307657	132308973	1317	*	Intron	7	132169521	132333447	163927	2	91584	uc003vrb.3	24474	ENSG00000221866	PLXNA4	plexin A4
chr2	95960536	95960929	394	*	Promoter	2	95963072	95979644	16573	1	30818	uc002suo.1	-2143	ENSG00000115041	KCNIP3	potassium voltage-gated channel interacting protein 3
chr4	19663488	19664700	1213	*	Distal Intergenic	4	20255235	20620788	365554	1	9353	uc003gpr.1	-590535	ENSG00000145147	SLIT2	slit guidance ligand 2
chr12	128973966	128974496	531	*	Intron	12	128778637	128778723	87	1	100500817	uc021rgo.1	195329	ENSG00000265635	MIR3612	microRNA 3612
chr3	29897798	29898886	1089	*	Intron	3	29322803	30051886	729084	1	27303	uc010hfr.3	574995	ENSG00000144642	RBMS3	RNA binding motif single stranded interacting protein 3
chr18	23126059	23126258	200	*	Distal Intergenic	18	22641888	22932214	290327	2	25925	uc010xbe.1	-193845	ENSG00000198795	ZNF521	zinc finger protein 521
chr13	113086530	113086674	145	*	Intron	13	113030651	113089009	58359	1	122258	uc001vsd.2	55879	ENSG00000153498	SPACA7	sperm acrosome associated 7
chr12	88162683	88162845	163	*	Distal Intergenic	12	88176663	88178488	1826	2	400058	uc021rbq.1	15643	NA	MKRN9P	makorin ring finger protein 9, pseudogene
chr3	196070260	196070431	172	*	Distal Intergenic	3	196050417	196065291	14875	2	116211	uc021xjs.1	-4969	ENSG00000145107	TM4SF19	transmembrane 4 L six family member 19
chr12	24537640	24539417	1778	*	Intron	12	24365355	24365429	75	1	100126320	uc021qwc.1	172285	ENSG00000216192	MIR920	microRNA 920
chr16	65976489	65977532	1044	*	Distal Intergenic	16	65318402	65610203	291802	2	283867	uc002eol.1	-366286	ENSG00000261742	LINC00922	long intergenic non-protein coding RNA 922
chr16	6112135	6113155	1021	*	Intron	16	6069704	7759783	1690080	1	54715	uc010uxz.1	42431	ENSG00000078328	RBFOX1	RNA binding fox-1 homolog 1
chr9	27239496	27239813	318	*	Distal Intergenic	9	27245682	27282791	37110	2	158035	uc010mjd.2	42978	ENSG00000291187	REXO6P	RNA exonuclease 6, pseudogene
chr20	38347736	38349812	2077	*	Distal Intergenic	20	37842424	37853391	10968	2	339568	uc010zwd.1	-494345	ENSG00000230324	LINC01734	long intergenic non-protein coding RNA 1734
chr8	58818975	58819660	686	*	Distal Intergenic	8	58907113	59062277	155165	1	90362	uc003xtj.1	-87453	ENSG00000169122	FAM110B	family with sequence similarity 110 member B
chr20	20367304	20367476	173	*	Distal Intergenic	20	20348765	20351592	2828	1	3642	uc002wrx.3	18539	ENSG00000173404	INSM1	INSM transcriptional repressor 1
chr8	58006443	58006997	555	*	Distal Intergenic	8	57870488	57906430	35943	2	54928	uc003xte.4	-100013	ENSG00000104331	BPNT2	3'(2'), 5'-bisphosphate nucleotidase 2
chr17	34292213	34292476	264	*	Distal Intergenic	17	34303535	34308523	4989	2	6360	uc002hkl.3	16047	ENSG00000275152	CCL16	C-C motif chemokine ligand 16
chrX	77727525	77727961	437	*	Distal Intergenic	23	77528130	77583087	54958	2	10800	uc010nmb.3	-144438	ENSG00000173198	CYSLTR1	cysteinyl leukotriene receptor 1
chr9	138887444	138887599	156	*	Distal Intergenic	9	138824815	138853226	28412	2	10422	uc004cgt.3	-34218	ENSG00000130560	UBAC1	UBA domain containing 1
chr5	4351718	4352665	948	*	Distal Intergenic	5	5034472	5070115	35644	1	340094	uc003jdg.3	-681807	ENSG00000215231	LINC01020	long intergenic non-protein coding RNA 1020
chr10	13942552	13942663	112	*	Intron	10	13708097	14014369	306273	2	55691	uc001imt.1	71706	ENSG00000151474	FRMD4A	FERM domain containing 4A
chr14	104639120	104639581	462	*	Exon	14	104605060	104647235	42176	1	26153	uc001yos.4	34060	ENSG00000066735	KIF26A	kinesin family member 26A
chr9	84744278	84744501	224	*	Distal Intergenic	9	84603687	84610171	6485	1	389763	uc004amn.3	140591	ENSG00000214929	SPATA31D1	SPATA31 subfamily D member 1
chr2	2321076	2321213	138	*	Promoter	2	2323004	2330880	7877	1	730811	uc002qxg.1	-1791	ENSG00000225619	MYT1L-AS1	MYT1L antisense RNA 1
chr7	147622684	147623164	481	*	Intron	7	146991342	147254962	263621	2	100302191	uc022aoo.1	-367722	ENSG00000221494	MIR548I4	microRNA 548i-4
chr3	68501131	68501653	523	*	Intron	3	68055373	68594771	539399	1	407738	uc003dng.3	445758	ENSG00000183662	TAFA1	TAFA chemokine like family member 1
chr12	18330865	18331228	364	*	Distal Intergenic	12	18414474	18801352	386879	1	5288	uc001rdt.3	-83246	ENSG00000139144	PIK3C2G	phosphatidylinositol-4-phosphate 3-kinase catalytic subunit type 2 gamma
chr22	48626573	48628463	1891	*	Distal Intergenic	22	48670176	48670227	52	1	100422916	uc021wrs.1	-41713	ENSG00000266508	MIR3201	microRNA 3201
chr10	28775578	28775764	187	*	Distal Intergenic	10	28808846	28821283	12438	2	220906	uc021pon.1	45519	NA	WAC-AS1	WAC antisense RNA 1 (head to head)
chr20	16844708	16844994	287	*	Distal Intergenic	20	16729003	16732809	3807	1	56914	uc002wpj.3	115705	ENSG00000125879	OTOR	otoraplin
chr13	107519021	107519359	339	*	Distal Intergenic	13	107306228	107324528	18301	1	100874173	uc031qnf.1	212793	ENSG00000272274	LINC00443	long intergenic non-protein coding RNA 443
chr5	157930779	157932779	2001	*	Distal Intergenic	5	158122923	158523614	400692	2	1879	uc011ddw.2	590835	ENSG00000164330	EBF1	EBF transcription factor 1
chr7	67500352	67500586	235	*	Distal Intergenic	7	66767625	66786513	18889	1	64940	uc010laj.3	732727	ENSG00000291153	STAG3L4	STAG3 cohesin complex component like 4 (pseudogene)
chr9	11064580	11064906	327	*	Distal Intergenic	9	8528152	10612723	2084572	2	5789	uc003zkt.1	-451857	ENSG00000153707	PTPRD	protein tyrosine phosphatase receptor type D
chr2	79758877	79759194	318	*	Intron	2	79740060	80875988	1135929	1	1496	uc010ysg.2	18817	ENSG00000066032	CTNNA2	catenin alpha 2
chr5	49897744	49898698	955	*	Distal Intergenic	5	49961733	50142356	180624	1	79668	uc003jon.4	-63035	ENSG00000151883	PARP8	poly(ADP-ribose) polymerase family member 8
chr10	84641834	84641953	120	*	Intron	10	84559498	84746935	187438	1	10718	uc021pvl.1	82336	ENSG00000185737	NRG3	neuregulin 3
chr2	11794075	11794558	484	*	Distal Intergenic	2	11798304	11810329	12026	2	23620	uc002rbq.4	15771	ENSG00000169006	NTSR2	neurotensin receptor 2
chr20	26214351	26214685	335	*	Distal Intergenic	20	26167655	26189869	22215	2	284801	uc002wvk.3	-24482	ENSG00000227195	MIR663AHG	MIR663A host gene
chr6	87607445	87607745	301	*	Distal Intergenic	6	87647024	87726397	79374	1	3354	uc003pli.3	-39279	ENSG00000168830	HTR1E	5-hydroxytryptamine receptor 1E
chr8	106089629	106089760	132	*	Distal Intergenic	8	106331147	106816767	485621	1	23414	uc003ymd.3	-241387	ENSG00000169946	ZFPM2	zinc finger protein, FOG family member 2
chr7	68504567	68504728	162	*	Distal Intergenic	7	69063905	69755607	691703	1	26053	uc003tvv.4	-559177	ENSG00000158321	AUTS2	activator of transcription and developmental regulator AUTS2
chr4	68853996	68854070	75	*	Intron	4	68857530	68863157	5628	2	644759	uc031sfs.1	9087	ENSG00000290400	TMPRSS11GP	transmembrane serine protease 11G, pseudogene
chr20	1005311	1005383	73	*	Distal Intergenic	20	939096	982907	43812	2	343637	uc002wek.3	-22404	ENSG00000101282	RSPO4	R-spondin 4
chr1	75506481	75506998	518	*	Distal Intergenic	1	75594119	75627218	33100	1	431707	uc001dgo.3	-87121	ENSG00000162624	LHX8	LIM homeobox 8
chr7	68343198	68343906	709	*	Distal Intergenic	7	69063905	69755607	691703	1	26053	uc003tvv.4	-719999	ENSG00000158321	AUTS2	activator of transcription and developmental regulator AUTS2
chr16	73372465	73372858	394	*	Distal Intergenic	16	73420704	73436379	15676	1	100506172	uc002fcn.4	-47846	ENSG00000258779	LOHAN2	lncRNA oncogene in head and neck cancer 2
chr16	83975663	83975933	271	*	Distal Intergenic	16	83982672	83999937	17266	1	29948	uc002fha.4	-6739	ENSG00000140961	OSGIN1	oxidative stress induced growth inhibitor 1
chr5	15768369	15768627	259	*	Intron	5	15500305	15939900	439596	1	23194	uc003jfn.1	268064	ENSG00000183580	FBXL7	F-box and leucine rich repeat protein 7
chr17	37001402	37001599	198	*	Distal Intergenic	17	36991341	36997642	6302	2	388381	uc002hqv.2	-3760	ENSG00000275489	SPMAP1	sperm microtubule associated protein 1
chr10	36236783	36237380	598	*	Distal Intergenic	10	35927177	35930362	3186	2	8325	uc001iyz.1	-306421	ENSG00000177283	FZD8	frizzled class receptor 8
chr10	2156954	2157126	173	*	Distal Intergenic	10	2047667	2056542	8876	2	282980	uc001igo.2	-100412	NA	LINC00700	long intergenic non-protein coding RNA 700
chr6	150654504	150654687	184	*	Distal Intergenic	6	150690028	150725765	35738	1	389434	uc003qnu.2	-35341	ENSG00000009765	IYD	iodotyrosine deiodinase
chr14	58599449	58599724	276	*	Intron	14	58471391	58606132	134742	2	145407	uc001xdd.3	6408	ENSG00000139971	ARMH4	armadillo like helical domain containing 4
chr10	10711888	10712373	486	*	Distal Intergenic	10	10826402	10836877	10476	2	207107	uc001ikf.1	124504	ENSG00000225383	SFTA1P	surfactant associated 1, lncRNA
chr10	56928571	56929051	481	*	Intron	10	55754340	56561051	806712	2	65217	uc001jjw.3	-367520	ENSG00000150275	PCDH15	protocadherin related 15
chr16	5489411	5490196	786	*	Intron	16	5134301	5147789	13489	2	196483	uc002cyp.2	-341622	ENSG00000118894	EEF2KMT	eukaryotic elongation factor 2 lysine methyltransferase
chr7	151444558	151445051	494	*	Intron	7	151253201	151433349	180149	2	51422	uc011kvl.2	-11209	ENSG00000106617	PRKAG2	protein kinase AMP-activated non-catalytic subunit gamma 2
chr10	14517322	14517430	109	*	Distal Intergenic	10	14368174	14504143	135970	2	55691	uc001imw.1	-13179	ENSG00000151474	FRMD4A	FERM domain containing 4A
chr8	69749762	69750617	856	*	Distal Intergenic	8	69824038	70016425	192388	2	100505718	uc003xyc.1	265808	ENSG00000253658	LINC01592	long intergenic non-protein coding RNA 1592
chr5	70882227	70882439	213	*	Promoter	5	70883115	70936948	53834	1	64087	uc010iyv.1	-676	ENSG00000131844	MCCC2	methylcrotonyl-CoA carboxylase subunit 2
chr7	146263511	146263650	140	*	Intron	7	146643908	146643927	20	1	100847078	uc031szo.1	-380258	ENSG00000265470	MIR548AQ	microRNA 548aq
chr2	56811440	56813844	2405	*	Distal Intergenic	2	56411258	56613309	202052	1	114800	uc002rzn.3	400182	ENSG00000055813	CCDC85A	coiled-coil domain containing 85A
chr8	139582481	139583112	632	*	Distal Intergenic	8	139142266	139509065	366800	2	51059	uc003yuz.3	-73416	ENSG00000147724	FAM135B	family with sequence similarity 135 member B
chr6	154432284	154433091	808	*	Intron	6	154410897	154413073	2177	1	4988	uc003qpu.2	21387	ENSG00000112038	OPRM1	opioid receptor mu 1
chr10	124609685	124610060	376	*	Promoter	10	124591671	124610310	18640	2	100533195	uc001lgs.3	250	ENSG00000286088	FAM24B-CUZD1	FAM24B-CUZD1 readthrough
chr7	52747820	52749005	1186	*	Distal Intergenic	7	53103349	53104618	1270	1	285877	uc003tpz.3	-354344	ENSG00000221900	POM121L12	POM121 transmembrane nucleoporin like 12
chr8	4675253	4675817	565	*	Intron	8	2792875	4852328	2059454	2	64478	uc022aqr.1	176511	ENSG00000183117	CSMD1	CUB and Sushi multiple domains 1
chr7	28811884	28812159	276	*	Intron	7	28725721	28865511	139791	1	9586	uc003szs.3	86163	ENSG00000146592	CREB5	cAMP responsive element binding protein 5
chr21	25519923	25520208	286	*	Distal Intergenic	21	26212864	26430056	217193	1	339622	uc031rvb.1	-692656	ENSG00000226983	LINC01692	long intergenic non-protein coding RNA 1692
chr4	20909754	20910020	267	*	Intron	4	20730239	20884332	154094	2	80333	uc021xms.1	-25422	ENSG00000185774	KCNIP4	potassium voltage-gated channel interacting protein 4
chr7	70559657	70559807	151	*	Distal Intergenic	7	70597523	71178586	581064	1	64409	uc003tvy.4	-37716	ENSG00000185274	GALNT17	polypeptide N-acetylgalactosaminyltransferase 17
chr8	65014807	65015213	407	*	Distal Intergenic	8	65285775	65291386	5612	1	100130155	uc022avc.2	-270562	ENSG00000254377	MIR124-2HG	MIR124-2 host gene
chr16	59051511	59051661	151	*	Intron	16	58741035	58768246	27212	2	2806	uc010vim.1	-283265	ENSG00000125166	GOT2	glutamic-oxaloacetic transaminase 2
chr15	34634264	34634477	214	*	Promoter	15	34633917	34635362	1446	2	55505	uc001zie.1	885	ENSG00000182117	NOP10	NOP10 ribonucleoprotein
chr4	183255548	183256090	543	*	Intron	4	183245099	183724177	479079	1	55714	uc003ivd.1	10449	ENSG00000218336	TENM3	teneurin transmembrane protein 3
chr12	99823464	99824381	918	*	Intron	12	99137752	99640642	502891	2	56899	uc001tgk.3	-182822	ENSG00000185046	ANKS1B	ankyrin repeat and sterile alpha motif domain containing 1B
chr14	26844533	26844748	216	*	Distal Intergenic	14	26915089	27066960	151872	2	4857	uc001wpy.3	222212	ENSG00000139910	NOVA1	NOVA alternative splicing regulator 1
chr4	17315810	17317000	1191	*	Distal Intergenic	4	17461884	17513857	51974	2	5860	uc021xmo.1	196857	ENSG00000151552	QDPR	quinoid dihydropteridine reductase
chr7	9031615	9031940	326	*	Distal Intergenic	7	8473585	8792593	319009	1	30010	uc011jxh.2	558030	ENSG00000122584	NXPH1	neurexophilin 1
chr17	80289280	80289471	192	*	Promoter	17	80278900	80291921	13022	2	6398	uc002keo.3	2450	ENSG00000141574	SECTM1	secreted and transmembrane 1
chr16	83361464	83361670	207	*	Intron	16	83541951	83542013	63	1	100422853	uc021tlx.1	-180281	ENSG00000263785	MIR3182	microRNA 3182
chr3	19916634	19916691	58	*	Distal Intergenic	3	19920966	19975706	54741	2	151651	uc003cbl.4	59015	ENSG00000163576	EFHB	EF-hand domain family member B
chr7	68206269	68206866	598	*	Distal Intergenic	7	69063905	69755607	691703	1	26053	uc003tvv.4	-857039	ENSG00000158321	AUTS2	activator of transcription and developmental regulator AUTS2
chr8	111898451	111898888	438	*	Distal Intergenic	8	110979233	110988076	8844	2	27012	uc010mcw.3	-910375	ENSG00000164794	KCNV1	potassium voltage-gated channel modifier subfamily V member 1
chr7	67772716	67773968	1253	*	Distal Intergenic	7	66767625	66786513	18889	1	64940	uc010laj.3	1005091	ENSG00000291153	STAG3L4	STAG3 cohesin complex component like 4 (pseudogene)
chr8	10761363	10761528	166	*	Intron	8	10581278	10697299	116022	2	83595	uc011kwz.2	-64064	ENSG00000171056	SOX7	SRY-box transcription factor 7
chr6	55005697	55005915	219	*	Distal Intergenic	6	55039071	55147418	108348	1	3062	uc003pcl.3	-33156	ENSG00000137252	HCRTR2	hypocretin receptor 2
chr12	61665915	61667065	1151	*	Distal Intergenic	12	62102029	62221014	118986	2	338811	uc001sqv.3	553949	ENSG00000198673	TAFA2	TAFA chemokine like family member 2
chr18	22821256	22821371	116	*	Intron	18	22641888	22932214	290327	2	25925	uc002kvk.2	110843	ENSG00000198795	ZNF521	zinc finger protein 521
chr12	127638709	127638913	205	*	Distal Intergenic	12	127354040	127359236	5197	2	440117	uc001uhn.3	-279473	ENSG00000249873	LINC02372	long intergenic non-protein coding RNA 2372
chr8	133443152	133444152	1001	*	Intron	8	133133105	133459509	326405	2	3786	uc003yti.3	15357	ENSG00000184156	KCNQ3	potassium voltage-gated channel subfamily Q member 3
chr12	126746710	126746919	210	*	Distal Intergenic	12	126927027	126954431	27405	1	100128554	uc009zyj.1	-180108	ENSG00000214043	LINC02347	long intergenic non-protein coding RNA 2347
chr2	80640517	80642239	1723	*	Intron	2	80532242	80875988	343747	1	1496	uc010ysi.2	108275	ENSG00000066032	CTNNA2	catenin alpha 2
chr2	2628159	2628280	122	*	Distal Intergenic	2	1792885	2335045	542161	2	23040	uc002qxe.3	-293114	ENSG00000186487	MYT1L	myelin transcription factor 1 like
chr8	77724021	77724243	223	*	Intron	8	77616278	77768544	152267	1	79776	uc003yaw.1	107743	ENSG00000091656	ZFHX4	zinc finger homeobox 4
chr8	138224223	138224569	347	*	Distal Intergenic	8	139155103	139165459	10357	2	51059	uc003yva.3	940890	ENSG00000147724	FAM135B	family with sequence similarity 135 member B
chr8	66185567	66186104	538	*	Distal Intergenic	8	66073380	66092575	19196	2	552859	uc022ave.1	-92992	ENSG00000280725	LINC00251	long intergenic non-protein coding RNA 251
chr7	105086134	105086880	747	*	Distal Intergenic	7	104773451	105039798	266348	2	6733	uc003vcw.1	-46336	ENSG00000135250	SRPK2	SRSF protein kinase 2
chr11	55872750	55872893	144	*	Promoter	11	55872519	55873457	939	1	390151	uc010riy.2	231	ENSG00000181767	OR8H2	olfactory receptor family 8 subfamily H member 2
chr10	110163268	110164113	846	*	Distal Intergenic	10	108338421	108924466	586046	2	114815	uc001kyo.3	-1238802	ENSG00000108018	SORCS1	sortilin related VPS10 domain containing receptor 1
chr8	56101893	56102035	143	*	Intron	8	56015017	56438710	423694	1	114786	uc003xsf.3	86876	ENSG00000206579	XKR4	XK related 4
chr13	114221242	114221758	517	*	Distal Intergenic	13	114239003	114295788	56786	1	7027	uc010tkd.2	-17245	ENSG00000198176	TFDP1	transcription factor Dp-1
chr19	10955381	10955572	192	*	Distal Intergenic	19	10959106	10980360	21255	1	255809	uc010dxm.1	-3534	ENSG00000214212	C19orf38	chromosome 19 open reading frame 38
chr13	82369696	82369816	121	*	Distal Intergenic	13	80910112	80915086	4975	2	10253	uc001vlj.3	-1454610	ENSG00000136158	SPRY2	sprouty RTK signaling antagonist 2
chr14	66560408	66560782	375	*	Distal Intergenic	14	66953109	66965271	12163	1	440184	uc001xiu.3	-392327	ENSG00000196553	CCDC196	coiled-coil domain containing 196
chr20	41022451	41022834	384	*	Intron	20	40701392	40828037	126646	2	11122	uc010ggi.3	-194414	ENSG00000196090	PTPRT	protein tyrosine phosphatase receptor type T
chr8	139536831	139537140	310	*	Distal Intergenic	8	139142266	139509065	366800	2	51059	uc003yuz.3	-27766	ENSG00000147724	FAM135B	family with sequence similarity 135 member B
chr18	4834297	4834385	89	*	Distal Intergenic	18	5143672	5197255	53584	2	642597	uc010wzc.1	362870	ENSG00000231824	AKAIN1	A-kinase anchor inhibitor 1
chr4	16912034	16913269	1236	*	Distal Intergenic	4	16503169	16900424	397256	2	9079	uc010iee.3	-11610	ENSG00000169744	LDB2	LIM domain binding 2
chr5	3143714	3143875	162	*	Distal Intergenic	5	2752262	2755511	3250	1	153571	uc011cmj.3	391452	NA	IRX2-DT	IRX2 divergent transcript
chr2	43033231	43033366	136	*	Distal Intergenic	2	42997027	43019751	22725	2	23498	uc010ynw.1	-13480	ENSG00000162882	HAAO	3-hydroxyanthranilate 3,4-dioxygenase
chr18	50712747	50713264	518	*	Intron	18	50461142	51062273	601132	1	1630	uc010dpf.2	251605	ENSG00000187323	DCC	DCC netrin 1 receptor
chr2	21135390	21135586	197	*	Distal Intergenic	2	20885307	21022827	137521	2	60526	uc021vem.1	-112563	ENSG00000118961	LDAH	lipid droplet associated hydrolase
chr8	108849356	108849753	398	*	Distal Intergenic	8	108911544	109094167	182624	2	340419	uc003ymq.3	244414	ENSG00000147655	RSPO2	R-spondin 2
chr7	147130010	147130381	372	*	Intron	7	147075109	147075213	105	2	100313895	uc022aop.1	-54797	ENSG00000221442	MIR548F4	microRNA 548f-4
chr4	45781206	45782180	975	*	Distal Intergenic	4	46037787	46126082	88296	2	2565	uc003gxb.3	343902	ENSG00000163285	GABRG1	gamma-aminobutyric acid type A receptor subunit gamma1
chr21	32425807	32426288	482	*	Distal Intergenic	21	32410478	32410795	318	2	728299	uc010glt.3	-15012	ENSG00000206102	KRTAP19-8	keratin associated protein 19-8
chr1	89593675	89593952	278	*	Promoter	1	89573310	89591799	18490	2	2634	uc001dmz.1	-1876	ENSG00000162645	GBP2	guanylate binding protein 2
chr5	79785466	79785526	61	*	Promoter	5	79783800	79838382	54583	1	167555	uc010jal.2	1666	ENSG00000152380	FAM151B	family with sequence similarity 151 member B
chr10	58310957	58311139	183	*	Distal Intergenic	10	58118317	58121034	2718	2	11130	uc009xoy.2	-189923	ENSG00000122952	ZWINT	ZW10 interacting kinetochore protein
chr10	134738157	134738510	354	*	Exon	10	134712021	134730186	18166	2	54777	uc009ybf.2	-7971	ENSG00000171811	CFAP46	cilia and flagella associated protein 46
chr7	157302570	157303606	1037	*	Distal Intergenic	7	157367028	157367114	87	2	406945	uc011kwb.1	63508	ENSG00000207960	MIR153-2	microRNA 153-2
chr18	23266534	23266725	192	*	Distal Intergenic	18	22641888	22932214	290327	2	25925	uc010xbe.1	-334320	ENSG00000198795	ZNF521	zinc finger protein 521
chr4	121177650	121177898	249	*	Distal Intergenic	4	120980579	120988013	7435	2	4085	uc003idm.2	-189637	ENSG00000164109	MAD2L1	mitotic arrest deficient 2 like 1
chr5	31386447	31386686	240	*	Distal Intergenic	5	31493314	31527019	33706	2	29102	uc010iui.1	140333	ENSG00000113360	DROSHA	drosha ribonuclease III
chr5	15858962	15859926	965	*	Intron	5	16067474	16091226	23753	2	441061	uc010itw.1	231300	ENSG00000183654	MARCHF11	membrane associated ring-CH-type finger 11
chr3	99078013	99078711	699	*	Distal Intergenic	3	99357440	99422736	65297	1	1295	uc010hpe.2	-278729	ENSG00000144810	COL8A1	collagen type VIII alpha 1 chain
chr20	54538481	54538879	399	*	Distal Intergenic	20	54572413	54580528	8116	2	140689	uc002xxa.4	41649	ENSG00000054803	CBLN4	cerebellin 4 precursor
chr8	140087915	140088603	689	*	Distal Intergenic	8	139600478	139926236	325759	2	169044	uc003yvd.3	-161679	ENSG00000169436	COL22A1	collagen type XXII alpha 1 chain
chr2	1323244	1324029	786	*	Intron	2	1377995	1546499	168505	1	7173	uc010ewj.3	-53966	ENSG00000115705	TPO	thyroid peroxidase
chr14	83259540	83260328	789	*	Distal Intergenic	14	81965154	82000205	35052	2	6400	uc001xvo.4	-1259335	ENSG00000071537	SEL1L	SEL1L adaptor subunit of SYVN1 ubiquitin ligase
chr12	127303485	127303734	250	*	Distal Intergenic	12	127215247	127256808	41562	2	387895	uc001uhk.4	-46677	NA	LINC00944	long intergenic non-protein coding RNA 944
chr7	157529860	157530037	178	*	Intron	7	157647277	157658782	11506	1	100506585	uc003wns.3	-117240	NA	PTPRN2-AS1	PTPRN2 antisense RNA 1
chr18	4849432	4850189	758	*	Distal Intergenic	18	5143672	5197255	53584	2	642597	uc010wzc.1	347066	ENSG00000231824	AKAIN1	A-kinase anchor inhibitor 1
chr16	86206479	86206850	372	*	Distal Intergenic	16	86320037	86326995	6959	1	146513	uc021tmf.1	-113187	ENSG00000268532	LINC02135	long intergenic non-protein coding RNA 2135
chr8	85533553	85533822	270	*	Intron	8	85618162	85834078	215917	1	138046	uc003ycu.4	-84340	ENSG00000184672	RALYL	RALY RNA binding protein like
chr10	81733743	81734152	410	*	Distal Intergenic	10	81697496	81708861	11366	2	6441	uc001kbh.3	-24882	ENSG00000133661	SFTPD	surfactant protein D
chr2	49261939	49262469	531	*	Intron	2	49189296	49381666	192371	2	2492	uc002rww.3	119197	ENSG00000170820	FSHR	follicle stimulating hormone receptor
chr3	69656186	69656391	206	*	Distal Intergenic	3	69219146	69591733	372588	2	23150	uc003dnw.2	-64453	ENSG00000114541	FRMD4B	FERM domain containing 4B
chr8	6049909	6049937	29	*	Distal Intergenic	8	6261077	6264069	2993	2	100287015	uc003wqf.3	214132	ENSG00000246089	MCPH1-DT	MCPH1 divergent transcript
chr6	99057344	99057422	79	*	Distal Intergenic	6	99282580	99286666	4087	1	5454	uc003ppe.3	-225158	ENSG00000184486	POU3F2	POU class 3 homeobox 2
chr5	136758207	136759109	903	*	Intron	5	136310987	136834438	523452	2	6695	uc003lbo.3	75329	ENSG00000152377	SPOCK1	SPARC (osteonectin), cwcv and kazal like domains proteoglycan 1
chr11	84439493	84440627	1135	*	Intron	11	83166056	84634465	1468410	2	1740	uc001paj.2	193838	ENSG00000150672	DLG2	discs large MAGUK scaffold protein 2
chr9	98791902	98792000	99	*	Intron	9	98782014	98784037	2024	2	100188953	uc004avx.4	-7865	ENSG00000225194	LINC00092	long intergenic non-protein coding RNA 92
chr13	93333823	93333920	98	*	Intron	13	93353642	93372227	18586	2	100873969	uc031qmt.1	38307	ENSG00000235984	GPC5-AS1	GPC5 antisense RNA 1
chr8	52142966	52143688	723	*	Distal Intergenic	8	52232137	52322121	89985	2	137902	uc003xqt.4	178433	ENSG00000147485	PXDNL	peroxidasin like
chr7	67824136	67824393	258	*	Distal Intergenic	7	66767625	66786513	18889	1	64940	uc010laj.3	1056511	ENSG00000291153	STAG3L4	STAG3 cohesin complex component like 4 (pseudogene)
chr4	5832739	5833309	571	*	Intron	4	5822491	5890315	67825	2	1400	uc003giq.3	57006	ENSG00000072832	CRMP1	collapsin response mediator protein 1
chr16	77931437	77931664	228	*	Intron	16	77822483	78014001	191519	1	57687	uc002ffg.1	108954	ENSG00000171724	VAT1L	vesicle amine transport 1 like
chr8	64563636	64563903	268	*	Distal Intergenic	8	64681988	64698054	16067	1	286184	uc003xvc.3	-118085	ENSG00000253734	LINC01289	long intergenic non-protein coding RNA 1289
chr1	208892680	208892977	298	*	Distal Intergenic	1	208195588	208417665	222078	2	5362	uc001hgz.3	-475015	ENSG00000076356	PLXNA2	plexin A2
chr9	24642877	24643583	707	*	Distal Intergenic	9	24543213	24545674	2462	2	100129669	uc031tdg.1	-97203	ENSG00000205442	IZUMO3	IZUMO family member 3
chr5	51930085	51930577	493	*	Distal Intergenic	5	52083774	52249485	165712	1	3672	uc003jou.3	-153197	ENSG00000213949	ITGA1	integrin subunit alpha 1
chr6	123799655	123801669	2015	*	Intron	6	123537484	123714822	177339	2	10345	uc010kem.2	-84833	ENSG00000186439	TRDN	triadin
chr8	58231698	58232019	322	*	Distal Intergenic	8	58192102	58197290	5189	1	26138	uc003xtg.3	39596	ENSG00000215117	LINC00588	long intergenic non-protein coding RNA 588
chr20	55362282	55362454	173	*	Distal Intergenic	20	55205938	55214338	8401	1	7022	uc010zzi.2	156344	ENSG00000087510	TFAP2C	transcription factor AP-2 gamma
chr2	22996471	22996750	280	*	Distal Intergenic	2	23608298	23931483	323186	1	114818	uc010ykg.2	-611548	ENSG00000119771	KLHL29	kelch like family member 29
chr5	103415765	103416213	449	*	Distal Intergenic	5	102895106	102898490	3385	2	83594	uc010jbq.1	-517275	ENSG00000112874	NUDT12	nudix hydrolase 12
chr7	68272350	68272515	166	*	Distal Intergenic	7	69063905	69755607	691703	1	26053	uc003tvv.4	-791390	ENSG00000158321	AUTS2	activator of transcription and developmental regulator AUTS2
chr20	47100655	47100802	148	*	Distal Intergenic	20	46994390	46999381	4992	1	284749	uc010zye.1	106265	ENSG00000235621	LINC00494	long intergenic non-protein coding RNA 494
chr13	22805052	22806084	1033	*	Intron	13	22446935	22452299	5365	2	100874182	uc031qkr.1	-352753	ENSG00000226722	LINC00424	long intergenic non-protein coding RNA 424
chr6	133873899	133874484	586	*	Intron	6	134142285	134175130	32846	1	154089	uc003qeh.2	-267801	NA	LINC01312	long intergenic non-protein coding RNA 1312
chr2	49771264	49771740	477	*	Distal Intergenic	2	49210237	49381666	171430	2	2492	uc010fbo.2	-389598	ENSG00000170820	FSHR	follicle stimulating hormone receptor
chr4	19815760	19816825	1066	*	Distal Intergenic	4	20255235	20620788	365554	1	9353	uc003gpr.1	-438410	ENSG00000145147	SLIT2	slit guidance ligand 2
chr8	140368737	140369229	493	*	Distal Intergenic	8	140613082	140631342	18261	2	51305	uc003yve.1	262113	ENSG00000169427	KCNK9	potassium two pore domain channel subfamily K member 9
chr16	7498992	7499158	167	*	Intron	16	7382751	7763340	380590	1	54715	uc010uyc.1	116241	ENSG00000078328	RBFOX1	RNA binding fox-1 homolog 1
chr10	2323541	2323826	286	*	Distal Intergenic	10	2342513	2357268	14756	2	399708	uc021pmj.1	33442	NA	LINC00701	long intergenic non-protein coding RNA 701
chr11	103866844	103869216	2373	*	Exon	11	103907308	103909922	2615	1	414301	uc001phr.2	-38092	ENSG00000170967	DDI1	DNA damage inducible 1 homolog 1
chr5	4311655	4311779	125	*	Distal Intergenic	5	3596168	3601517	5350	1	79192	uc003jde.3	715487	ENSG00000170549	IRX1	iroquois homeobox 1
chr1	120321179	120321307	129	*	Distal Intergenic	1	120290619	120311555	20937	2	3158	uc010oxj.2	-9624	ENSG00000134240	HMGCS2	3-hydroxy-3-methylglutaryl-CoA synthase 2
chr5	4210532	4212028	1497	*	Distal Intergenic	5	3596168	3601517	5350	1	79192	uc003jde.3	614364	ENSG00000170549	IRX1	iroquois homeobox 1
chr7	145897311	145897834	524	*	Intron	7	145813453	148118088	2304636	1	26047	uc003weu.2	83858	ENSG00000174469	CNTNAP2	contactin associated protein 2
chr4	182848162	182848399	238	*	Distal Intergenic	4	183065140	183271469	206330	1	55714	uc010irv.1	-216741	ENSG00000218336	TENM3	teneurin transmembrane protein 3
chr8	33860379	33860486	108	*	Distal Intergenic	8	33448854	33457439	8586	2	78986	uc003xjq.3	-402940	ENSG00000133878	DUSP26	dual specificity phosphatase 26
chr10	1395343	1395797	455	*	Intron	10	1223253	1246331	23079	2	105	uc001igm.4	-149012	ENSG00000185736	ADARB2	adenosine deaminase RNA specific B2 (inactive)
chr1	160255676	160255793	118	*	Promoter	1	160246599	160254941	8343	2	5824	uc021pbq.1	-735	ENSG00000162735	PEX19	peroxisomal biogenesis factor 19
chr13	94045431	94045653	223	*	Intron	13	94197516	94484342	286827	1	10082	uc001vlu.1	-151863	ENSG00000183098	GPC6	glypican 6
chr12	126356005	126356313	309	*	Distal Intergenic	12	126443234	126464994	21761	2	400084	uc001uhg.4	108681	ENSG00000249267	LINC00939	long intergenic non-protein coding RNA 939
chr2	80180516	80180734	219	*	Intron	2	79878678	80875988	997311	1	1496	uc010ysh.2	301838	ENSG00000066032	CTNNA2	catenin alpha 2
chr18	30423039	30424061	1023	*	Distal Intergenic	18	30252634	30352974	100341	2	57565	uc002kxm.1	-70065	ENSG00000197705	KLHL14	kelch like family member 14
chr2	79029602	79031047	1446	*	Distal Intergenic	2	79252812	79255630	2819	1	130120	uc002snw.4	-221765	ENSG00000143954	REG3G	regenerating family member 3 gamma
chr10	17388885	17389423	539	*	Intron	10	17428935	17450285	21351	1	100128098	uc001ipe.3	-39512	ENSG00000204832	ST8SIA6-AS1	ST8SIA6 antisense RNA 1
chr10	83829059	83829303	245	*	Intron	10	83637717	84746935	1109219	1	10718	uc021pvi.1	191342	ENSG00000185737	NRG3	neuregulin 3
chr16	25560733	25562326	1594	*	Distal Intergenic	16	25703347	26149009	445663	1	9951	uc002dof.3	-141021	ENSG00000182601	HS3ST4	heparan sulfate-glucosamine 3-sulfotransferase 4
chr5	3006914	3007313	400	*	Distal Intergenic	5	2752262	2755511	3250	1	153571	uc011cmj.3	254652	NA	IRX2-DT	IRX2 divergent transcript
chr13	23722834	23722909	76	*	Distal Intergenic	13	23755060	23899304	144245	1	6445	uc001uom.2	-32151	ENSG00000102683	SGCG	sarcoglycan gamma
chr2	114859690	114859979	290	*	Distal Intergenic	2	114735246	114737561	2316	2	100499194	uc021vna.1	-122129	NA	LINC02992	long intergenic non-protein coding RNA 2992
chr2	79709615	79710431	817	*	Intron	2	79740060	80875988	1135929	1	1496	uc010ysf.2	-29629	ENSG00000066032	CTNNA2	catenin alpha 2
chr20	20952522	20952809	288	*	Distal Intergenic	20	21106624	21227258	120635	1	55857	uc002wsb.3	-153815	ENSG00000088970	KIZ	kizuna centrosomal protein
chr5	178062996	178063229	234	*	Distal Intergenic	5	178044345	178057616	13272	2	57396	uc003mji.2	-5380	ENSG00000113240	CLK4	CDC like kinase 4
chr5	110655274	110656424	1151	*	Intron	5	110559947	110820748	260802	1	814	uc010jbv.3	95327	ENSG00000152495	CAMK4	calcium/calmodulin dependent protein kinase IV
chr2	1281098	1281727	630	*	Intron	2	1377995	1546499	168505	1	7173	uc010ewj.3	-96268	ENSG00000115705	TPO	thyroid peroxidase
chr8	130417263	130418506	1244	*	Distal Intergenic	8	130228713	130253486	24774	2	728724	uc003ysp.2	-163777	ENSG00000229140	LINC00977	long intergenic non-protein coding RNA 977
chr13	100083320	100083561	242	*	Distal Intergenic	13	99868262	100058554	190293	2	100616144	uc021rly.1	-24766	ENSG00000263515	MIR548AN	microRNA 548an
chr8	36470745	36472501	1757	*	Distal Intergenic	8	36641842	36790550	148709	1	157855	uc003xjw.2	-169341	ENSG00000215262	KCNU1	potassium calcium-activated channel subfamily U member 1
chr10	2141682	2141748	67	*	Distal Intergenic	10	2047667	2056542	8876	2	282980	uc001igo.2	-85140	NA	LINC00700	long intergenic non-protein coding RNA 700
chr14	25839521	25839726	206	*	Distal Intergenic	14	25284868	25519171	234304	2	29091	uc001wpx.1	-320350	ENSG00000168952	STXBP6	syntaxin binding protein 6
chr15	99966826	99966993	168	*	Distal Intergenic	15	100106133	100256629	150497	1	4205	uc002bve.3	-139140	ENSG00000068305	MEF2A	myocyte enhancer factor 2A
chr1	3349799	3350268	470	*	Exon	1	3371147	3397677	26531	1	27237	uc001akg.4	-20879	ENSG00000130762	ARHGEF16	Rho guanine nucleotide exchange factor 16
chr8	66334173	66336117	1945	*	Distal Intergenic	8	66439243	66474901	35659	2	286186	uc003xvk.2	138784	ENSG00000254081	LINC01299	long intergenic non-protein coding RNA 1299
chr8	116089738	116090596	859	*	Distal Intergenic	8	116420724	116680234	259511	2	7227	uc011lhy.2	589638	ENSG00000104447	TRPS1	transcriptional repressor GATA binding 1
chr1	715390	715434	45	*	Promoter	1	700245	714068	13824	2	100288069	uc001abo.3	-1322	NA	LOC100288069	uncharacterized LOC100288069
chr10	107250514	107250742	229	*	Distal Intergenic	10	106937525	107012664	75140	1	22986	uc010qqz.1	312989	ENSG00000156395	SORCS3	sortilin related VPS10 domain containing receptor 3
chr18	76192535	76192662	128	*	Distal Intergenic	18	76740275	76758969	18695	1	27164	uc002lmt.3	-547613	ENSG00000256463	SALL3	spalt like transcription factor 3
chr5	97564164	97565715	1552	*	Distal Intergenic	5	98104999	98116889	11891	1	285704	uc003knb.2	-539284	ENSG00000174136	RGMB	repulsive guidance molecule BMP co-receptor b
chr1	244289586	244290197	612	*	Distal Intergenic	1	244216507	244220780	4274	1	10472	uc001iae.4	73079	ENSG00000179456	ZBTB18	zinc finger and BTB domain containing 18
chr5	2627141	2627495	355	*	Distal Intergenic	5	2746279	2751769	5491	2	153572	uc003jda.3	124274	ENSG00000170561	IRX2	iroquois homeobox 2
chr11	131939298	131939414	117	*	Intron	11	131780712	132206716	426005	1	50863	uc001qgq.3	158586	ENSG00000182667	NTM	neurotrimin
chr5	158100052	158100479	428	*	Distal Intergenic	5	158122923	158523614	400692	2	1879	uc011ddw.2	423135	ENSG00000164330	EBF1	EBF transcription factor 1
chr14	82626504	82627198	695	*	Distal Intergenic	14	81965154	82000205	35052	2	6400	uc001xvo.4	-626299	ENSG00000071537	SEL1L	SEL1L adaptor subunit of SYVN1 ubiquitin ligase
chr20	42384490	42385316	827	*	Distal Intergenic	20	42354801	42355642	842	2	149699	uc002xld.3	-28848	ENSG00000124196	GTSF1L	gametocyte specific factor 1 like
chrX	31503335	31503571	237	*	Intron	23	31137345	31526415	389071	2	1756	uc004dcq.1	22844	ENSG00000198947	DMD	dystrophin
chr16	88949301	88949736	436	*	Promoter	16	88941263	88947565	6303	2	863	uc002fmk.2	-1736	ENSG00000129993	CBFA2T3	CBFA2/RUNX1 partner transcriptional co-repressor 3
chr7	68681494	68682341	848	*	Distal Intergenic	7	69063905	69755607	691703	1	26053	uc003tvv.4	-381564	ENSG00000158321	AUTS2	activator of transcription and developmental regulator AUTS2
chr3	21757649	21758606	958	*	Intron	3	21462490	21792816	330327	2	79750	uc003cce.3	34210	ENSG00000151789	ZNF385D	zinc finger protein 385D
chr11	132034476	132035271	796	*	Intron	11	131780712	132206716	426005	1	50863	uc001qgq.3	253764	ENSG00000182667	NTM	neurotrimin
chr5	157950701	157952672	1972	*	Distal Intergenic	5	158122923	158523614	400692	2	1879	uc011ddw.2	570942	ENSG00000164330	EBF1	EBF transcription factor 1
chr10	2359748	2360002	255	*	Promoter	10	2342513	2357268	14756	2	399708	uc021pmj.1	-2480	NA	LINC00701	long intergenic non-protein coding RNA 701
chr19	29108244	29108872	629	*	Intron	19	29456038	29460055	4018	1	148145	uc002nsb.4	-347166	ENSG00000267339	LINC00906	long intergenic non-protein coding RNA 906
chr7	87254299	87254369	71	*	Intron	7	87257729	87445577	187849	1	154661	uc011khd.1	-3360	ENSG00000105784	RUNDC3B	RUN domain containing 3B
chr1	202189432	202189643	212	*	Intron	1	202183283	202288889	105607	1	59352	uc001gxw.3	6149	ENSG00000133067	LGR6	leucine rich repeat containing G protein-coupled receptor 6
chr8	75860608	75860877	270	*	Distal Intergenic	8	75896708	75946793	50086	1	83690	uc003yan.3	-35831	ENSG00000121005	CRISPLD1	cysteine rich secretory protein LCCL domain containing 1
chr8	66100911	66101303	393	*	Distal Intergenic	8	66073380	66092575	19196	2	552859	uc022ave.1	-8336	ENSG00000280725	LINC00251	long intergenic non-protein coding RNA 251
chr13	93110100	93111077	978	*	Intron	13	93353642	93372227	18586	2	100873969	uc031qmt.1	261150	ENSG00000235984	GPC5-AS1	GPC5 antisense RNA 1
chr7	147914025	147915038	1014	*	Exon	7	148036553	148118088	81536	1	26047	uc003wev.2	-121515	ENSG00000174469	CNTNAP2	contactin associated protein 2
chr7	146682496	146682796	301	*	Intron	7	146643908	146643927	20	2	100847035	uc031szp.1	-38569	ENSG00000264539	MIR548AR	microRNA 548ar
chr17	19372259	19372633	375	*	Distal Intergenic	17	19315003	19318520	3518	1	7732	uc010vyx.1	57256	ENSG00000128482	RNF112	ring finger protein 112
chr7	145888344	145888599	256	*	Intron	7	145813453	148118088	2304636	1	26047	uc003weu.2	74891	ENSG00000174469	CNTNAP2	contactin associated protein 2
chr21	42494619	42494769	151	*	Distal Intergenic	21	42513427	42519991	6565	2	284835	uc002yyv.1	25222	ENSG00000226496	LINC00323	long intergenic non-protein coding RNA 323
chr10	106466059	106466394	336	*	Intron	10	106400859	107024993	624135	1	22986	uc001kyi.1	65200	ENSG00000156395	SORCS3	sortilin related VPS10 domain containing receptor 3
chr5	13731037	13731116	80	*	Intron	5	13690437	13769252	78816	2	1767	uc003jfc.2	38136	ENSG00000039139	DNAH5	dynein axonemal heavy chain 5
chr21	46323513	46323761	249	*	Intron	21	46305868	46330741	24874	2	3689	uc002zgd.2	6980	ENSG00000160255	ITGB2	integrin subunit beta 2
chr7	146642551	146643362	812	*	Promoter	7	146643908	146643927	20	1	100847078	uc031szo.1	-546	ENSG00000265470	MIR548AQ	microRNA 548aq
chr21	25221130	25222018	889	*	Distal Intergenic	21	24733426	24757156	23731	2	266917	uc021whw.1	-463974	ENSG00000228592	D21S2088E	D21S2088E
chr1	236269530	236269793	264	*	Distal Intergenic	1	236305832	236372209	66378	1	7107	uc001hxq.3	-36039	ENSG00000077585	GPR137B	G protein-coupled receptor 137B
chr21	20304958	20305105	148	*	Distal Intergenic	21	19641433	19775970	134538	2	5651	uc002ykw.3	-528988	ENSG00000154646	TMPRSS15	transmembrane serine protease 15
chr2	11108836	11109005	170	*	Distal Intergenic	2	11052063	11054351	2289	1	3754	uc002rax.3	56773	ENSG00000162975	KCNF1	potassium voltage-gated channel modifier subfamily F member 1
chr21	26573872	26573933	62	*	Distal Intergenic	21	26758133	26804013	45881	2	54072	uc002ylk.3	230080	ENSG00000185433	LINC00158	long intergenic non-protein coding RNA 158
chr8	117044798	117045780	983	*	Intron	8	116962736	117337297	374562	2	100859921	uc031tcc.1	291517	ENSG00000249917	LINC00536	long intergenic non-protein coding RNA 536
chr8	72630629	72632911	2283	*	Distal Intergenic	8	72755358	72968547	213190	1	100132891	uc011lff.2	-122447	ENSG00000235531	MSC-AS1	MSC antisense RNA 1
chr18	5149537	5149644	108	*	Intron	18	5143672	5197255	53584	2	642597	uc010wzc.1	47611	ENSG00000231824	AKAIN1	A-kinase anchor inhibitor 1
chr10	13860854	13861083	230	*	Intron	10	13708097	14014369	306273	2	55691	uc001imt.1	153286	ENSG00000151474	FRMD4A	FERM domain containing 4A
chr1	45645675	45645969	295	*	Intron	1	45482076	45672250	190175	2	57643	uc001cnd.2	26281	ENSG00000162415	ZSWIM5	zinc finger SWIM-type containing 5
chr16	65236823	65237541	719	*	Distal Intergenic	16	64980683	65155919	175237	2	1009	uc010vin.2	-80904	ENSG00000140937	CDH11	cadherin 11
chr3	36569939	36570846	908	*	Exon	3	36422097	36589496	167400	1	6769	uc011aya.1	147842	ENSG00000144681	STAC	SH3 and cysteine rich domain
chr5	5691110	5691704	595	*	Distal Intergenic	5	5422786	5490347	67562	1	23379	uc003jdm.5	268324	ENSG00000164151	ICE1	interactor of little elongation complex ELL subunit 1
chr16	8413960	8414092	133	*	Distal Intergenic	16	8619502	8622226	2725	2	283953	uc010uyd.2	208134	ENSG00000232258	TMEM114	transmembrane protein 114
chr16	77925378	77925901	524	*	Intron	16	77822483	78014001	191519	1	57687	uc002ffg.1	102895	ENSG00000171724	VAT1L	vesicle amine transport 1 like
chr8	85595991	85596163	173	*	Intron	8	85618162	85834078	215917	1	138046	uc003ycu.4	-21999	ENSG00000184672	RALYL	RALY RNA binding protein like
chr8	85467287	85467766	480	*	Intron	8	85618162	85834078	215917	1	138046	uc003ycu.4	-150396	ENSG00000184672	RALYL	RALY RNA binding protein like
chr17	80289707	80289891	185	*	Promoter	17	80278900	80291921	13022	2	6398	uc002keo.3	2030	ENSG00000141574	SECTM1	secreted and transmembrane 1
chr4	17106651	17107126	476	*	Distal Intergenic	4	16503169	16900424	397256	2	9079	uc010iee.3	-206227	ENSG00000169744	LDB2	LIM domain binding 2
chr19	24269538	24269597	60	*	Promoter	19	24269976	24290151	20176	1	9534	uc002nrt.2	-379	ENSG00000213096	ZNF254	zinc finger protein 254
chr17	27716389	27716580	192	*	Promoter	17	27717680	27717748	69	1	100616122	uc021tty.1	-1100	ENSG00000284162	MIR4523	microRNA 4523
chr16	56212143	56212313	171	*	Intron	16	56126899	56225006	98108	2	283856	uc002eis.1	12693	ENSG00000246379	GNAO1-DT	GNAO1 divergent transcript
chr4	16831597	16831894	298	*	Intron	4	16503165	16900424	397260	2	9079	uc003goz.3	68530	ENSG00000169744	LDB2	LIM domain binding 2
chr14	101399987	101400124	138	*	Promoter	14	101402828	101402901	74	1	767564	uc001yil.3	-2704	ENSG00000201672	SNORD113-4	small nucleolar RNA, C/D box 113-4
chr7	70699019	70699546	528	*	Intron	7	70765728	71178586	412859	1	64409	uc003tvz.4	-66182	ENSG00000185274	GALNT17	polypeptide N-acetylgalactosaminyltransferase 17
chr9	1921735	1921784	50	*	Distal Intergenic	9	2015342	2193623	178282	1	6595	uc003zhc.3	-93558	ENSG00000080503	SMARCA2	SWI/SNF related BAF chromatin remodeling complex subunit ATPase 2
chr10	106765742	106765947	206	*	Intron	10	106937525	107012664	75140	1	22986	uc010qqz.1	-171578	ENSG00000156395	SORCS3	sortilin related VPS10 domain containing receptor 3
chr20	61420601	61420865	265	*	Distal Intergenic	20	61427805	61431945	4141	1	55257	uc002ydi.3	-6940	ENSG00000101189	MRGBP	MRG domain binding protein
chr10	10748996	10749641	646	*	Distal Intergenic	10	10826402	10836877	10476	2	207107	uc001ikf.1	87236	ENSG00000225383	SFTA1P	surfactant associated 1, lncRNA
chr8	57475989	57477093	1105	*	Distal Intergenic	8	57430878	57472382	41505	2	100507632	uc003xtc.2	-3607	ENSG00000246430	LINC00968	long intergenic non-protein coding RNA 968
chr17	57296971	57297051	81	*	Promoter	17	57297828	57350382	52555	1	284161	uc002ixj.3	-777	ENSG00000153982	GDPD1	glycerophosphodiester phosphodiesterase domain containing 1
chr5	3345409	3345587	179	*	Distal Intergenic	5	3417266	3536208	118943	2	285577	uc003jdd.3	190621	ENSG00000248118	LINC01019	long intergenic non-protein coding RNA 1019
chr7	145591123	145592239	1117	*	Distal Intergenic	7	145813453	148118088	2304636	1	26047	uc003weu.2	-221214	ENSG00000174469	CNTNAP2	contactin associated protein 2
chr11	42641545	42643077	1533	*	Distal Intergenic	11	42209293	42275240	65948	2	100507205	uc021qgh.1	-366305	NA	LINC02740	long intergenic non-protein coding RNA 2740
chr18	4877338	4878232	895	*	Distal Intergenic	18	5143672	5197255	53584	2	642597	uc010wzc.1	319023	ENSG00000231824	AKAIN1	A-kinase anchor inhibitor 1
chr5	5261703	5262504	802	*	Intron	5	5235127	5239387	4261	1	170690	uc010itk.1	26576	ENSG00000145536	ADAMTS16	ADAM metallopeptidase with thrombospondin type 1 motif 16
chr3	163170593	163172058	1466	*	Distal Intergenic	3	162895031	163021089	126059	2	647107	uc003feh.3	-149504	ENSG00000241369	LINC01192	long intergenic non-protein coding RNA 1192
chr1	7679796	7679962	167	*	Intron	1	7732054	7805082	73029	1	23261	uc010nzv.1	-52092	ENSG00000171735	CAMTA1	calmodulin binding transcription activator 1
chr7	147215894	147216101	208	*	Intron	7	146991342	147254962	263621	2	100302191	uc022aoo.1	38861	ENSG00000221494	MIR548I4	microRNA 548i-4
chr2	100407253	100407358	106	*	Intron	2	100016938	100106480	89543	2	51455	uc002tad.3	-300773	ENSG00000135945	REV1	REV1 DNA directed polymerase
chr4	190697645	190698206	562	*	Distal Intergenic	4	190861974	190884359	22386	1	2483	uc003izs.3	-163768	ENSG00000109536	FRG1	FSHD region gene 1
chr14	88123127	88123491	365	*	Distal Intergenic	14	88304164	88446992	142829	2	2581	uc010tvw.1	323501	ENSG00000054983	GALC	galactosylceramidase
chr19	32683925	32684173	249	*	Distal Intergenic	19	32836514	32850707	14194	1	22847	uc002ntc.2	-152341	ENSG00000168813	ZNF507	zinc finger protein 507
chr11	73491532	73492417	886	*	Distal Intergenic	11	73498917	73575656	76740	1	51642	uc001ouh.4	-6500	ENSG00000175581	MRPL48	mitochondrial ribosomal protein L48
chr7	154575199	154575324	126	*	Intron	7	154720227	154738560	18334	1	100132707	uc011kvr.2	-144903	NA	PAXIP1-AS2	PAXIP1 antisense RNA 2
chr7	7605414	7605563	150	*	Promoter	7	7606616	7647110	40495	1	54468	uc003srf.3	-1053	ENSG00000164654	MIOS	meiosis regulator for oocyte development
chr4	182212180	182212372	193	*	Distal Intergenic	4	181985243	182080302	95060	2	728081	uc003iuz.3	-131878	ENSG00000248197	LINC00290	long intergenic non-protein coding RNA 290
chr5	89503577	89504305	729	*	Distal Intergenic	5	89312438	89312537	100	2	100500825	uc021ybi.1	-191040	ENSG00000264342	MIR3660	microRNA 3660
chr10	13935106	13935704	599	*	Intron	10	13708097	14014369	306273	2	55691	uc001imt.1	78665	ENSG00000151474	FRMD4A	FERM domain containing 4A
chr1	159101005	159102027	1023	*	Distal Intergenic	1	159141377	159163571	22195	1	57863	uc009wsx.1	-39350	ENSG00000162706	CADM3	cell adhesion molecule 3
chr18	13962488	13963018	531	*	Distal Intergenic	18	13882043	13915535	33493	2	4158	uc002ksp.1	-46953	ENSG00000185231	MC2R	melanocortin 2 receptor
chr21	26358678	26359483	806	*	Intron	21	26212864	26430056	217193	1	339622	uc031rvb.1	145814	ENSG00000226983	LINC01692	long intergenic non-protein coding RNA 1692
chr1	239508756	239509881	1126	*	Distal Intergenic	1	239549865	240049896	500032	1	1131	uc001hyo.1	-39984	ENSG00000133019	CHRM3	cholinergic receptor muscarinic 3
chr15	22977622	22977716	95	*	Intron	15	22967628	23003603	35976	1	23191	uc001yuv.3	9994	ENSG00000273749	CYFIP1	cytoplasmic FMR1 interacting protein 1
chr21	39331195	39331675	481	*	Distal Intergenic	21	38996785	39288741	291957	2	3763	uc002ywo.3	-42454	ENSG00000157542	KCNJ6	potassium inwardly rectifying channel subfamily J member 6
chr7	158349115	158349466	352	*	Intron	7	157331750	158334468	1002719	2	5799	uc011kwa.2	-14647	ENSG00000155093	PTPRN2	protein tyrosine phosphatase receptor type N2
chr2	43216062	43216846	785	*	Distal Intergenic	2	42997027	43019751	22725	2	23498	uc010ynw.1	-196311	ENSG00000162882	HAAO	3-hydroxyanthranilate 3,4-dioxygenase
chr20	61288043	61288457	415	*	Exon	20	61294379	61297973	3595	2	100127888	uc002ydd.3	9516	ENSG00000232803	SLCO4A1-AS1	SLCO4A1 antisense RNA 1
chr12	128925957	128926502	546	*	Intron	12	128778637	128778723	87	1	100500817	uc021rgo.1	147320	ENSG00000265635	MIR3612	microRNA 3612
chr7	70608764	70609612	849	*	Intron	7	70597523	71178586	581064	1	64409	uc003tvy.4	11241	ENSG00000185274	GALNT17	polypeptide N-acetylgalactosaminyltransferase 17
chr5	29191971	29192162	192	*	Distal Intergenic	5	28926977	28927420	444	1	729862	uc003jgz.1	264994	NA	LSP1P3	LSP1 pseudogene 3
chr7	77848292	77848429	138	*	Intron	7	77976559	77988770	12212	1	399670	uc010ldz.3	-128130	ENSG00000293158	RPL13AP17	ribosomal protein L13a pseudogene 17
chr7	70882796	70884370	1575	*	Intron	7	70772658	70772756	99	2	100500836	uc022afh.1	-110040	ENSG00000265878	MIR3914-1	microRNA 3914-1
chr21	18748379	18748686	308	*	Distal Intergenic	21	18811208	18821503	10296	1	100505929	uc002ykg.2	-62522	NA	LINC01549	long intergenic non-protein coding RNA 1549
chr5	155795246	155796011	766	*	Intron	5	155753767	156194798	441032	1	6444	uc003lwd.4	41479	ENSG00000170624	SGCD	sarcoglycan delta
chr13	79434004	79434846	843	*	Distal Intergenic	13	79361454	79414185	52732	2	100874126	uc031qml.1	-19819	NA	LINC00331	long intergenic non-protein coding RNA 331
chr6	62750964	62751655	692	*	Intron	6	62389865	62996100	606236	2	202559	uc003peg.2	244445	ENSG00000112232	KHDRBS2	KH RNA binding domain containing, signal transduction associated 2
chr19	57400222	57401633	1412	*	Distal Intergenic	19	57352270	57359922	7653	1	100073347	uc010ett.1	47952	ENSG00000268654	MIMT1	MER1 repeat containing imprinted transcript 1
chr5	118333789	118333891	103	*	Intron	5	118172569	118324240	151672	2	285605	uc003ksa.3	-9549	ENSG00000169570	DTWD2	DTW domain containing 2
chr8	130256034	130258241	2208	*	Promoter	8	130228713	130253486	24774	2	728724	uc003ysp.2	-2548	ENSG00000229140	LINC00977	long intergenic non-protein coding RNA 977
chr8	69897507	69899334	1828	*	Intron	8	69824038	70016425	192388	2	100505718	uc003xyc.1	117091	ENSG00000253658	LINC01592	long intergenic non-protein coding RNA 1592
chr10	3719951	3720228	278	*	Intron	10	3818188	3827473	9286	2	1316	uc001iha.3	107245	ENSG00000067082	KLF6	KLF transcription factor 6
chr14	48520259	48521487	1229	*	Distal Intergenic	14	48234156	48264217	30062	2	100506433	uc001wwk.2	-256042	ENSG00000259129	LINC00648	long intergenic non-protein coding RNA 648
chr15	21930225	21930260	36	*	Distal Intergenic	15	21932514	21940739	8226	2	646214	uc010tzj.1	10479	NA	LOC646214	p21 (RAC1) activated kinase 2 pseudogene
chr12	129786684	129787342	659	*	Intron	12	129556271	129570545	14275	2	121256	uc001uia.2	-216139	ENSG00000151952	TMEM132D	transmembrane protein 132D
chr11	105225327	105225535	209	*	Distal Intergenic	11	105008448	105010461	2014	2	59082	uc021qpy.1	-214866	ENSG00000255501	CARD18	caspase recruitment domain family member 18
chr3	40175664	40175833	170	*	Intron	3	40141502	40301811	160310	1	25924	uc011ayz.2	34162	ENSG00000170011	MYRIP	myosin VIIA and Rab interacting protein
chr3	75038854	75038981	128	*	Distal Intergenic	3	75263627	75263699	73	1	100616394	uc031sao.1	-224646	ENSG00000284252	MIR4444-1	microRNA 4444-1
chr1	35659679	35659860	182	*	Promoter	1	35649201	35658743	9543	2	6421	uc001bys.3	-936	ENSG00000116560	SFPQ	splicing factor proline and glutamine rich
chr10	36499900	36500579	680	*	Distal Intergenic	10	35927177	35930362	3186	2	8325	uc001iyz.1	-569538	ENSG00000177283	FZD8	frizzled class receptor 8
chr16	6290950	6291212	263	*	Intron	16	6069704	7759783	1690080	1	54715	uc010uxz.1	221246	ENSG00000078328	RBFOX1	RNA binding fox-1 homolog 1
chr3	167911778	167911826	49	*	Distal Intergenic	3	167967310	168548374	581065	1	93556	uc011bph.2	-55484	NA	EGFEM1P	EGF like and EMI domain containing 1, pseudogene
chr12	129957660	129957785	126	*	Intron	12	129556271	129570545	14275	2	121256	uc001uia.2	-387115	ENSG00000151952	TMEM132D	transmembrane protein 132D
chr16	26747665	26749333	1669	*	Distal Intergenic	16	27078219	27080487	2269	1	162083	uc010vcm.2	-328886	ENSG00000234186	C16orf82	chromosome 16 open reading frame 82
chr5	155914659	155917190	2532	*	Intron	5	155753767	156194798	441032	1	6444	uc003lwd.4	160892	ENSG00000170624	SGCD	sarcoglycan delta
chr1	185911184	185912539	1356	*	Intron	1	185926201	185962565	36365	1	83872	uc001grr.1	-13662	ENSG00000143341	HMCN1	hemicentin 1
chr11	127181179	127181315	137	*	Intron	11	126419179	126873355	454177	2	84623	uc001qed.4	-307824	ENSG00000149571	KIRREL3	kirre like nephrin family adhesion molecule 3
chr3	2985171	2985553	383	*	Intron	3	2933899	3099645	165747	1	152330	uc003bpf.3	51272	ENSG00000144619	CNTN4	contactin 4
chr4	190455844	190455898	55	*	Distal Intergenic	4	190861974	190884359	22386	1	2483	uc003izs.3	-406076	ENSG00000109536	FRG1	FSHD region gene 1
chr17	56906646	56906712	67	*	Intron	17	56833230	57062540	229311	1	22843	uc010ddd.4	73416	ENSG00000175175	PPM1E	protein phosphatase, Mg2+/Mn2+ dependent 1E
chr6	127914292	127914632	341	*	Distal Intergenic	6	127898319	127912963	14645	1	352999	uc003qbh.4	15973	ENSG00000184530	C6orf58	chromosome 6 open reading frame 58
chr21	47293911	47294022	112	*	Intron	21	47316122	47362368	46247	1	54039	uc002zht.2	-22100	ENSG00000183570	PCBP3	poly(rC) binding protein 3
chr4	17111941	17112192	252	*	Distal Intergenic	4	16503169	16900424	397256	2	9079	uc010iee.3	-211517	ENSG00000169744	LDB2	LIM domain binding 2
chr12	127308021	127308349	329	*	Distal Intergenic	12	127354040	127359236	5197	2	440117	uc001uhn.3	50887	ENSG00000249873	LINC02372	long intergenic non-protein coding RNA 2372
chr8	140337901	140338179	279	*	Distal Intergenic	8	140613082	140631342	18261	2	51305	uc003yve.1	293163	ENSG00000169427	KCNK9	potassium two pore domain channel subfamily K member 9
chr8	64383581	64385129	1549	*	Distal Intergenic	8	64681988	64698054	16067	1	286184	uc003xvc.3	-296859	ENSG00000253734	LINC01289	long intergenic non-protein coding RNA 1289
chr8	34169392	34170076	685	*	Distal Intergenic	8	33448854	33457439	8586	2	78986	uc003xjq.3	-711953	ENSG00000133878	DUSP26	dual specificity phosphatase 26
chr1	64687325	64687508	184	*	Intron	1	64669490	64710027	40538	1	148581	uc001dbn.1	17835	ENSG00000177414	UBE2U	ubiquitin conjugating enzyme E2 U
chrX	146229238	146229583	346	*	Distal Intergenic	23	146312238	146312361	124	2	574511	uc022cfu.1	82778	ENSG00000207731	MIR506	microRNA 506
chr8	137323599	137324578	980	*	Distal Intergenic	8	136594121	136659848	65728	1	10656	uc010mek.4	729478	ENSG00000131773	KHDRBS3	KH RNA binding domain containing, signal transduction associated 3
chr16	7518863	7519354	492	*	Intron	16	7382751	7763340	380590	1	54715	uc010uyc.1	136112	ENSG00000078328	RBFOX1	RNA binding fox-1 homolog 1
chrX	31210937	31212064	1128	*	Intron	23	31137345	31285024	147680	2	1756	uc004dcm.1	72960	ENSG00000198947	DMD	dystrophin
chr10	107407973	107408248	276	*	Distal Intergenic	10	106937525	107012664	75140	1	22986	uc010qqz.1	470448	ENSG00000156395	SORCS3	sortilin related VPS10 domain containing receptor 3
chr13	92686795	92687463	669	*	Intron	13	92050935	93519487	1468553	1	2262	uc010tif.2	635860	ENSG00000179399	GPC5	glypican 5
chr12	128880220	128880436	217	*	Intron	12	128778637	128778723	87	1	100500817	uc021rgo.1	101583	ENSG00000265635	MIR3612	microRNA 3612
chr10	20065595	20066439	845	*	Distal Intergenic	10	20105372	20569115	463744	1	84898	uc001iqg.1	-38933	ENSG00000120594	PLXDC2	plexin domain containing 2
chr20	56726531	56726630	100	*	Promoter	20	56725983	56736183	10201	1	128602	uc002xyv.3	548	ENSG00000124237	CIMIP1	ciliary microtubule inner protein 1
chr6	164527120	164527368	249	*	Distal Intergenic	6	163835675	163999628	163954	1	9444	uc003quj.3	691445	ENSG00000112531	QKI	QKI, KH domain containing RNA binding
chr3	139180569	139181031	463	*	Exon	3	139171726	139195352	23627	2	5948	uc003eth.3	14321	ENSG00000114113	RBP2	retinol binding protein 2
chr12	130147068	130147629	562	*	Intron	12	129556271	130388212	831942	2	121256	uc009zyl.1	240583	ENSG00000151952	TMEM132D	transmembrane protein 132D
chr8	137135561	137137080	1520	*	Distal Intergenic	8	136594121	136659848	65728	1	10656	uc010mek.4	541440	ENSG00000131773	KHDRBS3	KH RNA binding domain containing, signal transduction associated 3
chr1	200489551	200489680	130	*	Distal Intergenic	1	200520625	200587966	67342	2	9928	uc010ppj.1	98286	ENSG00000118193	KIF14	kinesin family member 14
chr8	55715836	55716560	725	*	Distal Intergenic	8	55533515	55682531	149017	1	6101	uc011ldy.1	182321	ENSG00000104237	RP1	RP1 axonemal microtubule associated
chr8	111630141	111631778	1638	*	Distal Intergenic	8	110979233	110988076	8844	2	27012	uc010mcw.3	-642065	ENSG00000164794	KCNV1	potassium voltage-gated channel modifier subfamily V member 1
chr3	76263129	76263490	362	*	Intron	3	75986645	77699114	1712470	1	6092	uc021xat.1	276484	ENSG00000185008	ROBO2	roundabout guidance receptor 2
chr7	71052256	71054660	2405	*	Intron	7	70772658	70772756	99	2	100500836	uc022afh.1	-279500	ENSG00000265878	MIR3914-1	microRNA 3914-1
chr20	59707999	59708716	718	*	Distal Intergenic	20	59827482	60515673	688192	1	1002	uc002ybn.2	-118766	ENSG00000179242	CDH4	cadherin 4
chr8	106654479	106655494	1016	*	Intron	8	106703118	106816767	113650	1	23414	uc011lhs.2	-47624	ENSG00000169946	ZFPM2	zinc finger protein, FOG family member 2
chr16	83126754	83127546	793	*	Intron	16	83541951	83542013	63	1	100422853	uc021tlx.1	-414405	ENSG00000263785	MIR3182	microRNA 3182
chr10	30453417	30453576	160	*	Distal Intergenic	10	30301729	30404420	102692	2	57608	uc001iuz.3	-48997	ENSG00000165757	JCAD	junctional cadherin 5 associated
chr7	125587894	125589521	1628	*	Distal Intergenic	7	124462440	124570037	107598	2	25913	uc003vlo.3	-1017857	ENSG00000128513	POT1	protection of telomeres 1
chr19	35470469	35471144	676	*	Distal Intergenic	19	35485688	35505291	19604	1	57655	uc002nxi.1	-14544	ENSG00000089351	GRAMD1A	GRAM domain containing 1A
chr1	37850708	37851030	323	*	Distal Intergenic	1	37920480	37940044	19565	2	728431	uc021olm.1	89014	ENSG00000233621	LITATS1	lncRNA induced by TGF-beta and antagonizes TGF-beta signaling 1
chr20	58296911	58297024	114	*	Promoter	20	58296265	58422766	126502	1	116154	uc002yax.3	646	ENSG00000087495	PHACTR3	phosphatase and actin regulator 3
chr9	92452297	92453474	1178	*	Distal Intergenic	9	92254698	92334674	79977	1	100129066	uc004aqs.2	197599	ENSG00000237372	LINC03062	long intergenic non-protein coding RNA 3062
chr18	41773977	41774068	92	*	Distal Intergenic	18	42260138	42457379	197242	1	26040	uc002lay.3	-486070	ENSG00000152217	SETBP1	SET binding protein 1
chr11	101723274	101723662	389	*	Distal Intergenic	11	101785746	101871793	86048	1	57562	uc001pgm.3	-62084	ENSG00000110318	CEP126	centrosomal protein 126
chr7	37543089	37543666	578	*	Distal Intergenic	7	36892511	37488895	596385	2	9844	uc010kxg.2	-54194	ENSG00000155849	ELMO1	engulfment and cell motility 1
chr7	135908911	135910634	1724	*	Distal Intergenic	7	135611503	135662204	50702	2	767558	uc010lmv.3	-246707	NA	LUZP6	leucine zipper protein 6
chr11	45802190	45802273	84	*	Distal Intergenic	11	45792983	45793909	927	1	374387	uc001nbn.3	9207	NA	LINC02716	long intergenic non-protein coding RNA 2716
chr1	72720202	72721479	1278	*	Intron	1	71868625	72748405	879781	2	257194	uc001dfw.3	26926	ENSG00000172260	NEGR1	neuronal growth regulator 1
chr12	129193832	129194185	354	*	Distal Intergenic	12	129277739	129308541	30803	2	121260	uc001uhu.2	114356	ENSG00000139370	SLC15A4	solute carrier family 15 member 4
chr7	68586530	68586962	433	*	Distal Intergenic	7	69063905	69755607	691703	1	26053	uc003tvv.4	-476943	ENSG00000158321	AUTS2	activator of transcription and developmental regulator AUTS2
chr7	68033442	68033839	398	*	Distal Intergenic	7	69063905	69755607	691703	1	26053	uc003tvv.4	-1030066	ENSG00000158321	AUTS2	activator of transcription and developmental regulator AUTS2
chr19	8198366	8198438	73	*	Intron	19	8130287	8212381	82095	2	84467	uc002mjf.3	13943	ENSG00000142449	FBN3	fibrillin 3
chr8	57459307	57459459	153	*	Intron	8	57430878	57472382	41505	2	100507632	uc003xtc.2	12923	ENSG00000246430	LINC00968	long intergenic non-protein coding RNA 968
chr4	16903506	16904743	1238	*	Distal Intergenic	4	16503169	16900424	397256	2	9079	uc010iee.3	-3082	ENSG00000169744	LDB2	LIM domain binding 2
chr16	8533628	8533801	174	*	Distal Intergenic	16	8619502	8622226	2725	2	283953	uc010uyd.2	88425	ENSG00000232258	TMEM114	transmembrane protein 114
chr10	108710743	108711265	523	*	Intron	10	108333421	108924466	591046	2	114815	uc001kyl.3	213201	ENSG00000108018	SORCS1	sortilin related VPS10 domain containing receptor 1
chr5	3016926	3017490	565	*	Distal Intergenic	5	2752262	2755511	3250	1	153571	uc011cmj.3	264664	NA	IRX2-DT	IRX2 divergent transcript
chr5	158266484	158267153	670	*	Exon	5	158122923	158523614	400692	2	1879	uc011ddw.2	256461	ENSG00000164330	EBF1	EBF transcription factor 1
chr12	75816696	75816830	135	*	Exon	12	75784850	75826177	41328	1	144321	uc001sxr.2	31846	ENSG00000180481	GLIPR1L2	GLIPR1 like 2
chr8	144796993	144797560	568	*	Promoter	8	144798507	144804633	6127	1	225689	uc003yzj.3	-947	ENSG00000181085	MAPK15	mitogen-activated protein kinase 15
chr2	1317205	1317520	316	*	Intron	2	1377995	1546499	168505	1	7173	uc010ewj.3	-60475	ENSG00000115705	TPO	thyroid peroxidase
chr20	59543738	59544017	280	*	Distal Intergenic	20	59827482	60515673	688192	1	1002	uc002ybn.2	-283465	ENSG00000179242	CDH4	cadherin 4
chr9	122374415	122375290	876	*	Distal Intergenic	9	121975898	122131739	155842	2	1620	uc004bkd.2	-242676	ENSG00000078725	BRINP1	BMP/retinoic acid inducible neural specific 1
chr8	136112518	136113906	1389	*	Distal Intergenic	8	136246374	136308995	62622	1	286094	uc011ljn.2	-132468	ENSG00000254083	LINC01591	long intergenic non-protein coding RNA 1591
chr3	68092061	68093047	987	*	Intron	3	68055373	68594771	539399	1	407738	uc003dng.3	36688	ENSG00000183662	TAFA1	TAFA chemokine like family member 1
chr2	5710375	5710831	457	*	Distal Intergenic	2	5832799	5841517	8719	1	6664	uc002qyj.3	-121968	ENSG00000176887	SOX11	SRY-box transcription factor 11
chr16	59039232	59039454	223	*	Intron	16	58741035	58768246	27212	2	2806	uc010vim.1	-270986	ENSG00000125166	GOT2	glutamic-oxaloacetic transaminase 2
chr20	59770088	59770374	287	*	Distal Intergenic	20	59827482	60515673	688192	1	1002	uc002ybn.2	-57108	ENSG00000179242	CDH4	cadherin 4
chr19	33526514	33526916	403	*	Intron	19	33469498	33518177	48680	2	85415	uc002nue.3	-8337	ENSG00000131941	RHPN2	rhophilin Rho GTPase binding protein 2
chr3	195648811	195648926	116	*	Distal Intergenic	3	195605920	195638816	32897	2	10188	uc010hzx.1	-9995	ENSG00000061938	TNK2	tyrosine kinase non receptor 2
chr21	24864391	24864834	444	*	Distal Intergenic	21	24733426	24757156	23731	2	266917	uc021whw.1	-107235	ENSG00000228592	D21S2088E	D21S2088E
chr4	44018656	44019522	867	*	Distal Intergenic	4	44175920	44450824	274905	2	386617	uc003gwu.3	431302	ENSG00000183783	KCTD8	potassium channel tetramerization domain containing 8
chr2	79552181	79552786	606	*	Intron	2	79412357	80875988	1463632	1	1496	uc010yse.2	139824	ENSG00000066032	CTNNA2	catenin alpha 2
chr1	166806815	166807812	998	*	Promoter	1	166808724	166819948	11225	1	57645	uc010ple.1	-912	ENSG00000143157	POGK	pogo transposable element derived with KRAB domain
chr13	92577951	92580704	2754	*	Intron	13	92050935	93519487	1468553	1	2262	uc010tif.2	527016	ENSG00000179399	GPC5	glypican 5
chr3	68649512	68649819	308	*	Distal Intergenic	3	68780915	68981761	200847	2	151647	uc021xag.1	331942	ENSG00000163377	TAFA4	TAFA chemokine like family member 4
chr11	59312668	59312827	160	*	Distal Intergenic	11	59282386	59283330	945	1	390199	uc010rkv.2	30282	ENSG00000172742	OR4D9	olfactory receptor family 4 subfamily D member 9
chr10	3023785	3023960	176	*	Distal Intergenic	10	3109712	3178997	69286	1	5214	uc001igp.3	-85752	ENSG00000067057	PFKP	phosphofructokinase, platelet
chr2	78629119	78629827	709	*	Distal Intergenic	2	78182033	78182152	120	2	100170221	uc010ysc.1	-446967	NA	SNAR-H	small NF90 (ILF3) associated RNA H
chr2	1648057	1649170	1114	*	Exon	2	1635659	1748291	112633	2	7837	uc002qxa.3	99121	ENSG00000130508	PXDN	peroxidasin
chr14	20749026	20749355	330	*	Distal Intergenic	14	20757301	20774153	16853	2	91875	uc001vwt.3	24798	ENSG00000136319	TTC5	tetratricopeptide repeat domain 5
chr8	116434623	116435320	698	*	Intron	8	116420724	116680234	259511	2	7227	uc011lhy.2	244914	ENSG00000104447	TRPS1	transcriptional repressor GATA binding 1
chr7	145051358	145051659	302	*	Distal Intergenic	7	144149034	144533146	384113	2	27010	uc003wes.3	-518212	ENSG00000196511	TPK1	thiamin pyrophosphokinase 1
chr2	4884934	4885169	236	*	Distal Intergenic	2	4675808	4703812	28005	2	727982	uc002qyi.3	-181122	ENSG00000231532	LINC01249	long intergenic non-protein coding RNA 1249
chr13	94037894	94038459	566	*	Intron	13	93879078	95060273	1181196	1	10082	uc001vlt.3	158816	ENSG00000183098	GPC6	glypican 6
chr5	24079143	24079514	372	*	Intron	5	24487209	24645085	157877	2	1008	uc003jgr.2	565571	ENSG00000040731	CDH10	cadherin 10
chr11	123926532	123926694	163	*	Distal Intergenic	11	123908773	123909708	936	2	390265	uc001pzq.1	-16824	ENSG00000182634	OR10G7	olfactory receptor family 10 subfamily G member 7
chr17	75885154	75885803	650	*	Distal Intergenic	17	75875083	75880169	5087	2	400624	uc002jub.3	-4985	ENSG00000204283	LINC01973	long intergenic non-protein coding RNA 1973
chr12	127192269	127192774	506	*	Distal Intergenic	12	127221553	127230800	9248	1	100507206	uc001uhl.3	-28779	ENSG00000189238	LINC00943	long intergenic non-protein coding RNA 943
chr10	106791780	106792292	513	*	Intron	10	106937525	107012664	75140	1	22986	uc010qqz.1	-145233	ENSG00000156395	SORCS3	sortilin related VPS10 domain containing receptor 3
chr16	77896081	77896468	388	*	Intron	16	77822483	78014001	191519	1	57687	uc002ffg.1	73598	ENSG00000171724	VAT1L	vesicle amine transport 1 like
chr4	22071459	22071808	350	*	Distal Intergenic	4	20730239	21950374	1220136	2	80333	uc021xmu.1	-121085	ENSG00000185774	KCNIP4	potassium voltage-gated channel interacting protein 4
chr7	70580851	70581060	210	*	Distal Intergenic	7	70597523	71178586	581064	1	64409	uc003tvy.4	-16463	ENSG00000185274	GALNT17	polypeptide N-acetylgalactosaminyltransferase 17
chr3	140134387	140134914	528	*	Intron	3	140396866	140419992	23127	1	287015	uc003eto.2	-261952	ENSG00000155890	TRIM42	tripartite motif containing 42
chr10	10689414	10689569	156	*	Distal Intergenic	10	10826402	10836877	10476	2	207107	uc001ikf.1	147308	ENSG00000225383	SFTA1P	surfactant associated 1, lncRNA
chr12	20756708	20757090	383	*	Intron	12	20724798	20837041	112244	1	5139	uc021qwa.1	31910	ENSG00000172572	PDE3A	phosphodiesterase 3A
chr11	39988823	39988989	167	*	Distal Intergenic	11	40135751	40314680	178930	2	57689	uc001mxb.2	325691	ENSG00000148948	LRRC4C	leucine rich repeat containing 4C
chr21	25707232	25708098	867	*	Distal Intergenic	21	26212864	26430056	217193	1	339622	uc031rvb.1	-504766	ENSG00000226983	LINC01692	long intergenic non-protein coding RNA 1692
chr4	19895950	19896573	624	*	Distal Intergenic	4	20255235	20620788	365554	1	9353	uc003gpr.1	-358662	ENSG00000145147	SLIT2	slit guidance ligand 2
chr4	75241248	75241466	219	*	Intron	4	75230860	75254477	23618	1	2069	uc003hie.1	10388	ENSG00000124882	EREG	epiregulin
chr3	98070289	98071409	1121	*	Promoter	3	98072698	98073663	966	1	403278	uc011bgv.2	-1289	ENSG00000196098	OR5K4	olfactory receptor family 5 subfamily K member 4
chr16	25990461	25991354	894	*	Intron	16	25703347	26149009	445663	1	9951	uc002dof.3	287114	ENSG00000182601	HS3ST4	heparan sulfate-glucosamine 3-sulfotransferase 4
chr3	94042033	94042093	61	*	Distal Intergenic	3	93776766	93782067	5302	2	200895	uc003drj.3	-259966	ENSG00000178700	DHFR2	dihydrofolate reductase 2
chr19	30765059	30765404	346	*	Distal Intergenic	19	30863328	31048965	185638	1	9745	uc002nsu.1	-97924	ENSG00000198597	ZNF536	zinc finger protein 536
chr4	14562204	14563215	1012	*	Intron	4	14978524	14996129	17606	2	441009	uc010idu.1	432914	ENSG00000247624	CPEB2-DT	CPEB2 divergent transcript
chr2	2465882	2466141	260	*	Distal Intergenic	2	1792885	2335045	542161	2	23040	uc002qxe.3	-130837	ENSG00000186487	MYT1L	myelin transcription factor 1 like
chr2	81708739	81709297	559	*	Distal Intergenic	2	80816178	80875988	59811	1	1496	uc010ysj.2	892561	ENSG00000066032	CTNNA2	catenin alpha 2
chr14	87989900	87989962	63	*	Distal Intergenic	14	88304164	88446992	142829	2	2581	uc010tvw.1	457030	ENSG00000054983	GALC	galactosylceramidase
chr7	67896210	67897295	1086	*	Distal Intergenic	7	66767625	66786513	18889	1	64940	uc010laj.3	1128585	ENSG00000291153	STAG3L4	STAG3 cohesin complex component like 4 (pseudogene)
chr10	2141429	2141638	210	*	Distal Intergenic	10	2047667	2056542	8876	2	282980	uc001igo.2	-84887	NA	LINC00700	long intergenic non-protein coding RNA 700
chr1	184164377	184165222	846	*	Distal Intergenic	1	184020811	184043344	22534	1	116461	uc009wyg.3	143566	ENSG00000198860	TSEN15	tRNA splicing endonuclease subunit 15
chr6	170274633	170275116	484	*	Distal Intergenic	6	170188886	170198921	10036	2	401288	uc003qxj.1	-75712	ENSG00000229214	LINC00242	long intergenic non-protein coding RNA 242
chr19	54363698	54363884	187	*	Distal Intergenic	19	54369611	54379689	10079	1	91663	uc002qcl.3	-5727	ENSG00000179820	MYADM	myeloid associated differentiation marker
chr7	104375549	104375819	271	*	Intron	7	104436954	104444539	7586	2	645591	uc003vcg.3	68720	ENSG00000226869	LHFPL3-AS1	LHFPL3 antisense RNA 1
chr6	62642522	62642932	411	*	Intron	6	62389865	62996100	606236	2	202559	uc003peg.2	353168	ENSG00000112232	KHDRBS2	KH RNA binding domain containing, signal transduction associated 2
chr5	97912219	97912341	123	*	Distal Intergenic	5	98104999	98116889	11891	1	285704	uc003knb.2	-192658	ENSG00000174136	RGMB	repulsive guidance molecule BMP co-receptor b
chr7	69301742	69301975	234	*	Intron	7	69063905	70257885	1193981	1	26053	uc003tvx.4	237837	ENSG00000158321	AUTS2	activator of transcription and developmental regulator AUTS2
chr11	132873757	132874071	315	*	Intron	11	132284875	132813663	528789	2	4978	uc010scl.2	-60094	ENSG00000183715	OPCML	opioid binding protein/cell adhesion molecule like
chr7	31939031	31939152	122	*	Intron	7	31792632	32110466	317835	2	5137	uc003tcm.2	171314	ENSG00000154678	PDE1C	phosphodiesterase 1C
chr7	85346977	85348173	1197	*	Distal Intergenic	7	84679673	84816171	136499	2	223117	uc010lee.1	-530806	ENSG00000153993	SEMA3D	semaphorin 3D
chr3	32708208	32708298	91	*	Distal Intergenic	3	32726637	32804803	78167	1	25904	uc011axi.2	-18339	ENSG00000182973	CNOT10	CCR4-NOT transcription complex subunit 10
chr20	52693206	52693461	256	*	Distal Intergenic	20	52644411	52687304	42894	2	8537	uc010zzc.2	-5902	ENSG00000064787	BCAS1	brain enriched myelin associated protein 1
chr16	82011013	82011254	242	*	Distal Intergenic	16	82031251	82045093	13843	2	93517	uc002fgu.3	33839	ENSG00000184860	SDR42E1	short chain dehydrogenase/reductase family 42E, member 1
chr5	30182641	30182776	136	*	Distal Intergenic	5	31193762	31251961	58200	1	1004	uc003jhc.2	-1010986	ENSG00000113361	CDH6	cadherin 6
chr7	67659906	67660543	638	*	Distal Intergenic	7	66767625	66786513	18889	1	64940	uc010laj.3	892281	ENSG00000291153	STAG3L4	STAG3 cohesin complex component like 4 (pseudogene)
chr7	10572506	10573185	680	*	Distal Intergenic	7	10971580	10979813	8234	2	4697	uc003srx.2	406628	ENSG00000189043	NDUFA4	NDUFA4 mitochondrial complex associated
chr11	100057963	100059551	1589	*	Promoter	11	100061858	100229616	167759	1	53942	uc010ruk.2	-2307	ENSG00000149972	CNTN5	contactin 5
chr11	99702131	99702836	706	*	Intron	11	99426876	100229616	802741	1	53942	uc021qpc.1	275255	ENSG00000149972	CNTN5	contactin 5
chr1	239160872	239161507	636	*	Distal Intergenic	1	239549865	240049896	500032	1	1131	uc001hyo.1	-388358	ENSG00000133019	CHRM3	cholinergic receptor muscarinic 3
chr5	3412855	3413958	1104	*	Distal Intergenic	5	3417266	3536208	118943	2	285577	uc003jdd.3	122250	ENSG00000248118	LINC01019	long intergenic non-protein coding RNA 1019
chr21	41805024	41805270	247	*	Intron	21	41755011	41757285	2275	1	100506492	uc002yyt.3	50013	ENSG00000235123	DSCAM-AS1	DSCAM antisense RNA 1
chr10	19389818	19391771	1954	*	Distal Intergenic	10	18948313	18966940	18628	1	221079	uc001iqd.1	441505	ENSG00000165997	ARL5B	ARF like GTPase 5B
chr1	209335133	209335639	507	*	Distal Intergenic	1	209602168	209605892	3725	1	642587	uc009xcn.3	-266529	ENSG00000230937	MIR205HG	MIR205 host gene
chr17	72524013	72524107	95	*	Intron	17	72517313	72527613	10301	2	124599	uc002jkx.2	3506	ENSG00000178789	CD300LB	CD300 molecule like family member b
chr5	98304671	98305066	396	*	Distal Intergenic	5	98264838	98266713	1876	1	100289230	uc021ybw.1	39833	ENSG00000248489	LOC100289230	uncharacterized LOC100289230
chr4	159470985	159471446	462	*	Intron	4	159442866	159574521	131656	1	59350	uc011cjf.2	28119	ENSG00000171509	RXFP1	relaxin family peptide receptor 1
chr20	53074038	53074295	258	*	Distal Intergenic	20	53092266	53267710	175445	1	55816	uc002xwy.3	-17971	ENSG00000101134	DOK5	docking protein 5
chr19	35888399	35888479	81	*	Distal Intergenic	19	35896509	35907742	11234	1	100128682	uc002nzf.1	-8030	ENSG00000205786	LINC01531	long intergenic non-protein coding RNA 1531
chr3	68738760	68739184	425	*	Distal Intergenic	3	68780915	68981761	200847	2	151647	uc021xag.1	242577	ENSG00000163377	TAFA4	TAFA chemokine like family member 4
chr22	19923601	19924129	529	*	Promoter	22	19881781	19921049	39269	2	10587	uc002zqs.2	-2552	ENSG00000184470	TXNRD2	thioredoxin reductase 2
chr19	58617261	58617631	371	*	Intron	19	58595210	58609730	14521	2	65982	uc002qrl.2	-7531	ENSG00000121413	ZSCAN18	zinc finger and SCAN domain containing 18
chr5	170516684	170516953	270	*	Intron	5	170570271	170727019	156749	1	64901	uc003mbb.3	-53318	ENSG00000204764	RANBP17	RAN binding protein 17
chr4	58393873	58394520	648	*	Distal Intergenic	4	57898404	57976551	78148	2	3490	uc011cag.2	-417322	ENSG00000163453	IGFBP7	insulin like growth factor binding protein 7
chr12	127346325	127346514	190	*	Distal Intergenic	12	127354040	127359236	5197	2	440117	uc001uhn.3	12722	ENSG00000249873	LINC02372	long intergenic non-protein coding RNA 2372
chr3	22587023	22587485	463	*	Distal Intergenic	3	21478462	22414123	935662	2	79750	uc010hfb.1	-172900	ENSG00000151789	ZNF385D	zinc finger protein 385D
chr4	190356025	190356509	485	*	Distal Intergenic	4	190861974	190884359	22386	1	2483	uc003izs.3	-505465	ENSG00000109536	FRG1	FSHD region gene 1
chr8	79192420	79192520	101	*	Distal Intergenic	8	79428336	79517502	89167	1	5569	uc003yba.3	-235816	ENSG00000171033	PKIA	cAMP-dependent protein kinase inhibitor alpha
chr20	35794863	35796051	1189	*	Intron	20	35729629	35787439	57811	2	140699	uc002xgk.3	-7424	ENSG00000101353	MROH8	maestro heat like repeat family member 8
chr20	59423147	59423273	127	*	Distal Intergenic	20	59053169	59053239	71	1	100616362	uc021wfu.1	369978	ENSG00000266140	MIR4533	microRNA 4533
chr12	129965287	129965544	258	*	Intron	12	129556271	129570545	14275	2	121256	uc001uia.2	-394742	ENSG00000151952	TMEM132D	transmembrane protein 132D
chr7	70839343	70839551	209	*	Intron	7	70772658	70772756	99	2	100500836	uc022afh.1	-66587	ENSG00000265878	MIR3914-1	microRNA 3914-1
chr1	170614333	170615749	1417	*	Distal Intergenic	1	170633313	170708541	75229	1	5396	uc001ghe.3	-17564	ENSG00000116132	PRRX1	paired related homeobox 1
chr9	136070166	136071661	1496	*	Distal Intergenic	9	136080666	136084628	3963	2	29989	uc004ccz.3	12967	ENSG00000171102	OBP2B	odorant binding protein 2B
chr4	17016286	17018292	2007	*	Distal Intergenic	4	16503169	16900424	397256	2	9079	uc010iee.3	-115862	ENSG00000169744	LDB2	LIM domain binding 2
chr11	127054288	127054867	580	*	Distal Intergenic	11	126419179	126873355	454177	2	84623	uc001qed.4	-180933	ENSG00000149571	KIRREL3	kirre like nephrin family adhesion molecule 3
chr8	110685650	110685965	316	*	Intron	8	110586405	110693234	106830	2	55638	uc010mcs.3	7269	ENSG00000147642	SYBU	syntabulin
chr10	107542620	107543773	1154	*	Distal Intergenic	10	106937525	107012664	75140	1	22986	uc010qqz.1	605095	ENSG00000156395	SORCS3	sortilin related VPS10 domain containing receptor 3
chr13	78854953	78855080	128	*	Intron	13	78628990	79191460	562471	1	100874222	uc001vku.1	225963	ENSG00000234377	OBI1-AS1	OBI1 antisense RNA 1
chr6	98839630	98840597	968	*	Distal Intergenic	6	98472407	98472495	89	1	100302164	uc021zdb.1	367223	ENSG00000238367	MIR2113	microRNA 2113
chr2	196166900	196169153	2254	*	Distal Intergenic	2	196521532	196602426	80895	1	57181	uc002utg.4	-352379	ENSG00000196950	SLC39A10	solute carrier family 39 member 10
chr12	127329991	127330216	226	*	Distal Intergenic	12	127354040	127359236	5197	2	440117	uc001uhn.3	29020	ENSG00000249873	LINC02372	long intergenic non-protein coding RNA 2372
chr12	130958882	130959019	138	*	Intron	12	130880681	131002462	121782	2	23504	uc001uil.2	43443	ENSG00000060709	RIMBP2	RIMS binding protein 2
chr19	36325822	36325929	108	*	Intron	19	36321955	36330320	8366	2	4868	uc010eem.1	4391	ENSG00000161270	NPHS1	NPHS1 adhesion molecule, nephrin
chr5	166496691	166497426	736	*	Distal Intergenic	5	166711843	167420187	708345	1	57451	uc021yhi.1	-214417	ENSG00000145934	TENM2	teneurin transmembrane protein 2
chr5	15845117	15847127	2011	*	Intron	5	16067474	16091226	23753	2	441061	uc010itw.1	244099	ENSG00000183654	MARCHF11	membrane associated ring-CH-type finger 11
chr1	2889164	2889535	372	*	Distal Intergenic	1	2938046	2939467	1422	1	140625	uc001ajz.3	-48511	ENSG00000169717	ACTRT2	actin related protein T2
chr8	14660862	14661053	192	*	Intron	8	14710947	14711019	73	2	494332	uc010lst.1	49966	ENSG00000199127	MIR383	microRNA 383
chr1	2781466	2781787	322	*	Distal Intergenic	1	2572807	2706230	133424	2	100287898	uc021oey.1	-75236	ENSG00000215912	TTC34	tetratricopeptide repeat domain 34
chr7	70528134	70528251	118	*	Distal Intergenic	7	70597523	71178586	581064	1	64409	uc003tvy.4	-69272	ENSG00000185274	GALNT17	polypeptide N-acetylgalactosaminyltransferase 17
chr12	129890881	129890939	59	*	Intron	12	129556271	129570545	14275	2	121256	uc001uia.2	-320336	ENSG00000151952	TMEM132D	transmembrane protein 132D
chr14	83548365	83550077	1713	*	Distal Intergenic	14	81965154	82000205	35052	2	6400	uc001xvo.4	-1548160	ENSG00000071537	SEL1L	SEL1L adaptor subunit of SYVN1 ubiquitin ligase
chr5	45107321	45107593	273	*	Distal Intergenic	5	44809945	44811256	1312	1	10884	uc003joi.1	297376	ENSG00000112996	MRPS30	mitochondrial ribosomal protein S30
chr7	9897625	9898188	564	*	Distal Intergenic	7	9673900	9675447	1548	1	168741	uc003srw.1	223725	NA	PER3P1	PER3 pseudogene 1
chr13	94735534	94735668	135	*	Intron	13	94470677	94510726	40050	2	100873973	uc031qmw.1	-224808	NA	GPC6-AS2	GPC6 antisense RNA 2
chr1	5889149	5889328	180	*	Distal Intergenic	1	5922732	5922801	70	2	100616421	uc021ofn.1	33473	ENSG00000264101	MIR4689	microRNA 4689
chr19	57249729	57249791	63	*	Intron	19	57174020	57183123	9104	2	90485	uc010ygn.2	-66606	ENSG00000127903	ZNF835	zinc finger protein 835
chr16	6235388	6235558	171	*	Intron	16	6069704	7759783	1690080	1	54715	uc010uxz.1	165684	ENSG00000078328	RBFOX1	RNA binding fox-1 homolog 1
chr2	179614923	179615306	384	*	Exon	2	179519472	179629029	109558	2	7273	uc002umz.1	13723	ENSG00000155657	TTN	titin
chr5	3806212	3806580	369	*	Distal Intergenic	5	3596168	3601517	5350	1	79192	uc003jde.3	210044	ENSG00000170549	IRX1	iroquois homeobox 1
chr12	130238038	130238271	234	*	Intron	12	129556271	130388212	831942	2	121256	uc009zyl.1	149941	ENSG00000151952	TMEM132D	transmembrane protein 132D
chr10	2539431	2539747	317	*	Distal Intergenic	10	2342513	2357268	14756	2	399708	uc021pmj.1	-182163	NA	LINC00701	long intergenic non-protein coding RNA 701
chr8	85164346	85165582	1237	*	Intron	8	85097100	85834078	736979	1	138046	uc003yct.4	67246	ENSG00000184672	RALYL	RALY RNA binding protein like
chr4	167976032	167976829	798	*	Intron	4	167654536	168155324	500789	2	50859	uc021xuf.1	178495	ENSG00000196104	SPOCK3	SPARC (osteonectin), cwcv and kazal like domains proteoglycan 3
chr8	84993193	84993466	274	*	Distal Intergenic	8	85095453	85834078	738626	1	138046	uc003ycq.4	-101987	ENSG00000184672	RALYL	RALY RNA binding protein like
chr16	8478807	8479002	196	*	Distal Intergenic	16	8619502	8622226	2725	2	283953	uc010uyd.2	143224	ENSG00000232258	TMEM114	transmembrane protein 114
chr13	84733036	84733589	554	*	Intron	13	84714737	85180903	466167	1	100874128	uc031qmn.1	18299	NA	LINC00333	long intergenic non-protein coding RNA 333
chr1	18808853	18809129	277	*	Promoter	1	18807424	18812480	5057	1	127707	uc001bax.3	1429	ENSG00000179023	KLHDC7A	kelch domain containing 7A
chr8	89153073	89154435	1363	*	Intron	8	89049460	89339717	290258	2	4325	uc003yeb.4	185282	ENSG00000156103	MMP16	matrix metallopeptidase 16
chr1	239208807	239209752	946	*	Distal Intergenic	1	239549865	240049896	500032	1	1131	uc001hyo.1	-340113	ENSG00000133019	CHRM3	cholinergic receptor muscarinic 3
chr20	41923431	41923727	297	*	Distal Intergenic	20	40701392	41818557	1117166	2	11122	uc010ggj.3	-104874	ENSG00000196090	PTPRT	protein tyrosine phosphatase receptor type T
chr12	130039753	130040376	624	*	Intron	12	129556271	130388212	831942	2	121256	uc009zyl.1	347836	ENSG00000151952	TMEM132D	transmembrane protein 132D
chr13	76645843	76646588	746	*	Distal Intergenic	13	76445174	76457948	12775	1	729420	uc001vjy.2	200669	ENSG00000178734	LMO7DN	LMO7 downstream neighbor
chr17	70024468	70025652	1185	*	Distal Intergenic	17	70117161	70122560	5400	1	6662	uc002jiw.3	-91509	ENSG00000125398	SOX9	SRY-box transcription factor 9
chr5	155789027	155789549	523	*	Intron	5	155753767	156194798	441032	1	6444	uc003lwd.4	35260	ENSG00000170624	SGCD	sarcoglycan delta
chr7	68166008	68166183	176	*	Distal Intergenic	7	69063905	69755607	691703	1	26053	uc003tvv.4	-897722	ENSG00000158321	AUTS2	activator of transcription and developmental regulator AUTS2
chr7	157445932	157446132	201	*	Intron	7	157367028	157367114	87	2	406945	uc011kwb.1	-78818	ENSG00000207960	MIR153-2	microRNA 153-2
chr1	154691098	154692116	1019	*	Intron	1	154554534	154600456	45923	2	103	uc001ffk.3	-90642	ENSG00000160710	ADAR	adenosine deaminase RNA specific
chr5	30508680	30508771	92	*	Distal Intergenic	5	31193762	31251961	58200	1	1004	uc003jhc.2	-684991	ENSG00000113361	CDH6	cadherin 6
chr1	98729858	98730088	231	*	Intron	1	98676267	98738214	61948	1	729987	uc031pnf.1	53591	ENSG00000226053	LINC01776	long intergenic non-protein coding RNA 1776
chr1	239626726	239627793	1068	*	Intron	1	239549865	240049896	500032	1	1131	uc001hyo.1	76861	ENSG00000133019	CHRM3	cholinergic receptor muscarinic 3
chr16	13867827	13868081	255	*	Distal Intergenic	16	14014014	14027104	13091	1	2072	uc010bva.3	-145933	ENSG00000175595	ERCC4	ERCC excision repair 4, endonuclease catalytic subunit
chr19	8151434	8151886	453	*	Promoter	19	8130287	8154843	24557	2	84467	uc002mje.3	2957	ENSG00000142449	FBN3	fibrillin 3
chr15	61472051	61472658	608	*	Intron	15	60780483	61521502	741020	2	6095	uc002agx.3	48844	ENSG00000069667	RORA	RAR related orphan receptor A
chr7	83684622	83684892	271	*	Intron	7	83587659	83824217	236559	2	10371	uc003uhz.3	139325	ENSG00000075213	SEMA3A	semaphorin 3A
chr12	70172852	70173485	634	*	Promoter	12	70172754	70216984	44231	1	117177	uc001svt.3	98	ENSG00000127328	RAB3IP	RAB3A interacting protein
chr18	76143742	76144534	793	*	Distal Intergenic	18	76740275	76758969	18695	1	27164	uc002lmt.3	-595741	ENSG00000256463	SALL3	spalt like transcription factor 3
chr4	182556621	182557486	866	*	Distal Intergenic	4	181985243	182080302	95060	2	728081	uc003iuz.3	-476319	ENSG00000248197	LINC00290	long intergenic non-protein coding RNA 290
chr4	182277796	182278622	827	*	Distal Intergenic	4	181985243	182080302	95060	2	728081	uc003iuz.3	-197494	ENSG00000248197	LINC00290	long intergenic non-protein coding RNA 290
chr8	117040805	117041914	1110	*	Intron	8	116962736	117337297	374562	2	100859921	uc031tcc.1	295383	ENSG00000249917	LINC00536	long intergenic non-protein coding RNA 536
chr13	92565421	92565578	158	*	Intron	13	92050935	93519487	1468553	1	2262	uc010tif.2	514486	ENSG00000179399	GPC5	glypican 5
chr11	131939069	131939277	209	*	Intron	11	131780712	132206716	426005	1	50863	uc001qgq.3	158357	ENSG00000182667	NTM	neurotrimin
chr13	92122123	92122250	128	*	Intron	13	92050935	93519487	1468553	1	2262	uc010tif.2	71188	ENSG00000179399	GPC5	glypican 5
chr8	108405136	108406017	882	*	Intron	8	108261710	108348743	87034	2	284	uc011lhv.2	-56393	ENSG00000154188	ANGPT1	angiopoietin 1
chrX	25505300	25506079	780	*	Distal Intergenic	23	25021813	25034065	12253	2	170302	uc004dbp.4	-471235	ENSG00000004848	ARX	aristaless related homeobox
chr8	133390112	133390942	831	*	Intron	8	133133105	133459509	326405	2	3786	uc003yti.3	68567	ENSG00000184156	KCNQ3	potassium voltage-gated channel subfamily Q member 3
chr2	127778477	127780168	1692	*	Distal Intergenic	2	127805599	127839641	34043	2	274	uc010yzf.2	59473	ENSG00000136717	BIN1	bridging integrator 1
chr5	157852468	157853155	688	*	Distal Intergenic	5	157212751	157286183	73433	2	9685	uc011ddv.2	-566285	ENSG00000113282	CLINT1	clathrin interactor 1
chr7	73683461	73683638	178	*	Distal Intergenic	7	73645832	73668738	22907	2	5982	uc003uak.3	-14723	ENSG00000049541	RFC2	replication factor C subunit 2
chr7	153820882	153821422	541	*	Intron	7	153749777	154685995	936219	1	1804	uc003wlk.3	71105	ENSG00000130226	DPP6	dipeptidyl peptidase like 6
chr7	146130430	146130814	385	*	Intron	7	145813453	148118088	2304636	1	26047	uc003weu.2	316977	ENSG00000174469	CNTNAP2	contactin associated protein 2
chr4	17098217	17098499	283	*	Distal Intergenic	4	16503169	16900424	397256	2	9079	uc010iee.3	-197793	ENSG00000169744	LDB2	LIM domain binding 2
chr3	64894950	64895121	172	*	Intron	3	64705683	64941858	236176	1	693126	uc021xab.1	189267	ENSG00000207689	MIR548A2	microRNA 548a-2
chr8	83167649	83169224	1576	*	Distal Intergenic	8	82711818	82754521	42704	2	64089	uc011lft.2	-413128	ENSG00000104497	SNX16	sorting nexin 16
chr2	5498213	5498924	712	*	Distal Intergenic	2	5832799	5841517	8719	1	6664	uc002qyj.3	-333875	ENSG00000176887	SOX11	SRY-box transcription factor 11
chr18	10578679	10579307	629	*	Distal Intergenic	18	10539121	10552766	13646	1	8774	uc002kop.3	39558	ENSG00000134265	NAPG	NSF attachment protein gamma
chr12	99225590	99225849	260	*	5' UTR	12	99128569	99288674	160106	2	56899	uc010svd.2	62825	ENSG00000185046	ANKS1B	ankyrin repeat and sterile alpha motif domain containing 1B
chr19	18932186	18932375	190	*	Distal Intergenic	19	18942744	18979039	36296	1	5976	uc002nkf.3	-10369	ENSG00000005007	UPF1	UPF1 RNA helicase and ATPase
chr7	71456215	71458545	2331	*	Intron	7	71244476	71802208	557733	2	83698	uc003twa.4	343663	ENSG00000183166	CALN1	calneuron 1
chr1	238607280	238607667	388	*	Distal Intergenic	1	238643684	238649317	5634	2	339535	uc001hyn.3	41650	ENSG00000215808	LINC01139	long intergenic non-protein coding RNA 1139
chr3	76511075	76511501	427	*	Intron	3	75986645	77699114	1712470	1	6092	uc021xat.1	524430	ENSG00000185008	ROBO2	roundabout guidance receptor 2
chr8	106459960	106460070	111	*	Intron	8	106331147	106816767	485621	1	23414	uc003ymd.3	128813	ENSG00000169946	ZFPM2	zinc finger protein, FOG family member 2
chr4	61113163	61116048	2886	*	Distal Intergenic	4	62066974	62599272	532299	1	23284	uc010ihg.1	-950926	ENSG00000150471	ADGRL3	adhesion G protein-coupled receptor L3
chr2	125376438	125377041	604	*	Intron	2	124782864	125672863	890000	1	129684	uc010flu.3	593574	ENSG00000155052	CNTNAP5	contactin associated protein family member 5
chr5	3766281	3767382	1102	*	Distal Intergenic	5	3596168	3601517	5350	1	79192	uc003jde.3	170113	ENSG00000170549	IRX1	iroquois homeobox 1
chr2	34864226	34867164	2939	*	Distal Intergenic	2	33951128	33953284	2157	2	151325	uc002rpb.3	-910942	ENSG00000293267	MYADML	myeloid associated differentiation marker like (pseudogene)
chr4	17359642	17360910	1269	*	Distal Intergenic	4	17461884	17513857	51974	2	5860	uc021xmo.1	152947	ENSG00000151552	QDPR	quinoid dihydropteridine reductase
chr12	128607782	128607919	138	*	Distal Intergenic	12	128751948	129192460	440513	1	92293	uc021rgn.1	-144029	ENSG00000181234	TMEM132C	transmembrane protein 132C
chr18	75070090	75070229	140	*	Distal Intergenic	18	74962008	74982096	20089	1	2587	uc002lms.4	108082	ENSG00000166573	GALR1	galanin receptor 1
chr2	21985233	21985554	322	*	Distal Intergenic	2	21910306	21933524	23219	2	645949	uc002ree.2	-51709	ENSG00000229621	LINC01822	long intergenic non-protein coding RNA 1822
chr8	80252131	80253414	1284	*	Distal Intergenic	8	80523049	80578410	55362	1	11075	uc003ybj.3	-269635	ENSG00000104435	STMN2	stathmin 2
chr7	68569503	68569884	382	*	Distal Intergenic	7	69063905	69755607	691703	1	26053	uc003tvv.4	-494021	ENSG00000158321	AUTS2	activator of transcription and developmental regulator AUTS2
chr10	10384761	10384808	48	*	Distal Intergenic	10	10826402	10836877	10476	2	207107	uc001ikf.1	452069	ENSG00000225383	SFTA1P	surfactant associated 1, lncRNA
chr17	41793407	41793481	75	*	Distal Intergenic	17	41831099	41836156	5058	2	50964	uc002iec.1	42675	ENSG00000167941	SOST	sclerostin
chr5	3618464	3618693	230	*	Distal Intergenic	5	3596168	3601517	5350	1	79192	uc003jde.3	22296	ENSG00000170549	IRX1	iroquois homeobox 1
chr16	53447987	53448270	284	*	Distal Intergenic	16	53468351	53525560	57210	1	5934	uc002ehi.4	-20081	ENSG00000103479	RBL2	RB transcriptional corepressor like 2
chr5	3002916	3003135	220	*	Distal Intergenic	5	2752262	2755511	3250	1	153571	uc011cmj.3	250654	NA	IRX2-DT	IRX2 divergent transcript
chr2	80578809	80578896	88	*	Intron	2	80532242	80875988	343747	1	1496	uc010ysi.2	46567	ENSG00000066032	CTNNA2	catenin alpha 2
chr11	42334590	42334823	234	*	Distal Intergenic	11	42209293	42275240	65948	2	100507205	uc021qgh.1	-59350	NA	LINC02740	long intergenic non-protein coding RNA 2740
chr5	51778650	51780951	2302	*	Distal Intergenic	5	52083774	52249485	165712	1	3672	uc003jou.3	-302823	ENSG00000213949	ITGA1	integrin subunit alpha 1
chr7	9334385	9334473	89	*	Distal Intergenic	7	9673900	9675447	1548	1	168741	uc003srw.1	-339427	NA	PER3P1	PER3 pseudogene 1
chr2	2449075	2449254	180	*	Distal Intergenic	2	1792885	2335045	542161	2	23040	uc002qxe.3	-114030	ENSG00000186487	MYT1L	myelin transcription factor 1 like
chr1	7298800	7299563	764	*	Intron	1	7732054	7805082	73029	1	23261	uc010nzv.1	-432491	ENSG00000171735	CAMTA1	calmodulin binding transcription activator 1
chr1	22710387	22710584	198	*	Distal Intergenic	1	22778344	22857650	79307	1	9923	uc001bft.2	-67760	ENSG00000184677	ZBTB40	zinc finger and BTB domain containing 40
chr18	41639010	41641122	2113	*	Distal Intergenic	18	42260138	42457379	197242	1	26040	uc002lay.3	-619016	ENSG00000152217	SETBP1	SET binding protein 1
chr3	21833352	21833986	635	*	Intron	3	21462490	21792816	330327	2	79750	uc003cce.3	-40536	ENSG00000151789	ZNF385D	zinc finger protein 385D
chr3	182896037	182896190	154	*	3' UTR	3	182840003	182880667	40665	2	27074	uc003flh.4	-15370	ENSG00000078081	LAMP3	lysosomal associated membrane protein 3
chr20	61752829	61753064	236	*	Distal Intergenic	20	61726845	61733671	6827	2	768097	uc031run.1	-19158	ENSG00000231133	HAR1B	highly accelerated region 1B
chr7	147201547	147202044	498	*	Intron	7	146991342	147254962	263621	2	100302191	uc022aoo.1	52918	ENSG00000221494	MIR548I4	microRNA 548i-4
chr8	56406634	56407088	455	*	Intron	8	56361757	56367881	6125	2	100133234	uc011ldz.2	-38753	ENSG00000248522	SBF1P1	SET binding factor 1 pseudogene 1
chr7	121878578	121878881	304	*	Distal Intergenic	7	121943712	121950131	6420	1	154860	uc010lko.2	-64831	ENSG00000230316	FEZF1-AS1	FEZF1 antisense RNA 1
chr7	153854747	153855614	868	*	Intron	7	153749777	154685995	936219	1	1804	uc003wlk.3	104970	ENSG00000130226	DPP6	dipeptidyl peptidase like 6
chr4	104177128	104177312	185	*	Distal Intergenic	4	104026963	104119566	92604	2	1062	uc003hxc.1	-57562	ENSG00000138778	CENPE	centromere protein E
chr9	140396614	140397035	422	*	Intron	9	140354405	140382080	27676	2	375775	uc004cne.1	-14534	ENSG00000130653	PNPLA7	patatin like phospholipase domain containing 7
chr14	104683340	104683920	581	*	Distal Intergenic	14	104605060	104647235	42176	1	26153	uc001yos.4	78280	ENSG00000066735	KIF26A	kinesin family member 26A
chr16	81237648	81238057	410	*	Intron	16	81134484	81253975	119492	2	114780	uc031qxa.1	15918	ENSG00000166473	PKD1L2	polycystin 1 like 2 (gene/pseudogene)
chr7	156744643	156744850	208	*	Promoter	7	156742417	156765876	23460	1	64434	uc003wmy.3	2226	ENSG00000146909	NOM1	nucleolar protein with MIF4G domain 1
chr2	224195379	224195508	130	*	Distal Intergenic	2	224461658	224467217	5560	2	7857	uc002vnm.3	271709	ENSG00000171951	SCG2	secretogranin II
chr8	108843554	108843692	139	*	Distal Intergenic	8	108911544	109094167	182624	2	340419	uc003ymq.3	250475	ENSG00000147655	RSPO2	R-spondin 2
chr11	131708046	131708142	97	*	Intron	11	131779500	132206716	427217	1	50863	uc010scj.2	-71358	ENSG00000182667	NTM	neurotrimin
chr3	26366874	26368421	1548	*	Distal Intergenic	3	26664300	26752265	87966	1	116135	uc003cdp.3	-295879	ENSG00000179796	LRRC3B	leucine rich repeat containing 3B
chr1	37788403	37788489	87	*	Distal Intergenic	1	37920480	37940044	19565	2	728431	uc021olm.1	151555	ENSG00000233621	LITATS1	lncRNA induced by TGF-beta and antagonizes TGF-beta signaling 1
chr10	1878797	1879008	212	*	Distal Intergenic	10	1223253	1779670	556418	2	105	uc009xhq.3	-99127	ENSG00000185736	ADARB2	adenosine deaminase RNA specific B2 (inactive)
chr4	21143250	21143630	381	*	Intron	4	20730239	20985632	255394	2	80333	uc003gqe.2	-157618	ENSG00000185774	KCNIP4	potassium voltage-gated channel interacting protein 4
chr7	71323628	71323947	320	*	Intron	7	71244476	71802208	557733	2	83698	uc003twa.4	478261	ENSG00000183166	CALN1	calneuron 1
chr3	61280698	61280982	285	*	Distal Intergenic	3	59735421	61237133	1501713	2	2272	uc010hnn.1	-43565	ENSG00000189283	FHIT	fragile histidine triad diadenosine triphosphatase
chr3	53253466	53253536	71	*	Distal Intergenic	3	53259653	53264660	5008	2	7086	uc003dgp.2	11124	ENSG00000163931	TKT	transketolase
chr2	104148066	104148817	752	*	Distal Intergenic	2	103414225	103434138	19914	1	130827	uc010ywe.3	733841	ENSG00000170417	TMEM182	transmembrane protein 182
chr5	110931408	110932581	1174	*	Intron	5	110834022	110848233	14212	2	134429	uc003kpi.1	-83175	ENSG00000164211	STARD4	StAR related lipid transfer domain containing 4
chr3	102503174	102503986	813	*	Distal Intergenic	3	102153859	102198685	44827	1	131368	uc011bhg.1	349315	ENSG00000170044	ZPLD1	zona pellucida like domain containing 1
chr8	88397553	88397817	265	*	Distal Intergenic	8	88882971	88886296	3326	2	138009	uc003ydz.3	488479	ENSG00000176566	DCAF4L2	DDB1 and CUL4 associated factor 4 like 2
chr7	67997670	67998181	512	*	Distal Intergenic	7	69063905	69755607	691703	1	26053	uc003tvv.4	-1065724	ENSG00000158321	AUTS2	activator of transcription and developmental regulator AUTS2
chr21	31270881	31271285	405	*	Intron	21	30909254	31312282	403029	2	2897	uc002ynn.3	40997	ENSG00000171189	GRIK1	glutamate ionotropic receptor kainate type subunit 1
chr10	98594719	98594959	241	*	Promoter	10	98592712	98724198	131487	1	84458	uc001kmu.2	2007	ENSG00000196233	LCOR	ligand dependent nuclear receptor corepressor
chr16	24076770	24078695	1926	*	Intron	16	24266874	24373737	106864	1	10368	uc002dmf.3	-188179	ENSG00000006116	CACNG3	calcium voltage-gated channel auxiliary subunit gamma 3
chr10	10489247	10490038	792	*	Distal Intergenic	10	10826402	10836877	10476	2	207107	uc001ikf.1	346839	ENSG00000225383	SFTA1P	surfactant associated 1, lncRNA
chr20	12429439	12429790	352	*	Distal Intergenic	20	11900018	11907243	7226	1	22903	uc010zrh.2	529421	ENSG00000132640	BTBD3	BTB domain containing 3
chr5	1232546	1233066	521	*	Exon	5	1225470	1246304	20835	1	348932	uc003jby.2	7076	ENSG00000164363	SLC6A18	solute carrier family 6 member 18
chr17	27670646	27671261	616	*	Distal Intergenic	17	27717680	27717748	69	1	100616122	uc021tty.1	-46419	ENSG00000284162	MIR4523	microRNA 4523
chr6	83267984	83268424	441	*	Distal Intergenic	6	83073961	83077133	3173	1	7162	uc003pjo.3	194023	ENSG00000146242	TPBG	trophoblast glycoprotein
chr5	166913373	166914518	1146	*	Intron	5	166711843	167691162	979320	1	57451	uc010jjd.3	201530	ENSG00000145934	TENM2	teneurin transmembrane protein 2
chr5	31175973	31176830	858	*	Distal Intergenic	5	31193762	31251961	58200	1	1004	uc003jhc.2	-16932	ENSG00000113361	CDH6	cadherin 6
chr1	107348093	107348474	382	*	Distal Intergenic	1	107599267	107601916	2650	1	55170	uc010ous.2	-250793	ENSG00000198890	PRMT6	protein arginine methyltransferase 6
chr3	103053257	103054709	1453	*	Distal Intergenic	3	103903476	103946105	42630	2	693127	uc021xbz.1	891396	ENSG00000208032	MIR548A3	microRNA 548a-3
chr12	126623006	126624955	1950	*	Distal Intergenic	12	126443234	126467920	24687	2	400084	uc001uhi.4	-155086	ENSG00000249267	LINC00939	long intergenic non-protein coding RNA 939
chr4	141334150	141334792	643	*	5' UTR	4	141309607	141348815	39209	2	1047	uc003iii.3	14023	ENSG00000153132	CLGN	calmegin
chr1	4495086	4495254	169	*	Distal Intergenic	1	4472111	4484744	12634	1	284661	uc001alj.2	22975	ENSG00000235054	LINC01777	long intergenic non-protein coding RNA 1777
chr13	102429029	102430096	1068	*	Intron	13	102373205	102568995	195791	2	2259	uc001vpe.2	138899	ENSG00000102466	FGF14	fibroblast growth factor 14
chr1	155659983	155660318	336	*	Promoter	1	155658885	155708800	49916	1	7818	uc001flq.3	1098	ENSG00000132676	DAP3	death associated protein 3
chr18	19807801	19807938	138	*	Distal Intergenic	18	19750894	19782491	31598	1	2627	uc002ktu.2	56907	ENSG00000141448	GATA6	GATA binding protein 6
chr9	102595038	102595570	533	*	Exon	9	102584137	102629173	45037	1	8013	uc022bky.1	10901	ENSG00000119508	NR4A3	nuclear receptor subfamily 4 group A member 3
chr16	83352282	83352654	373	*	Intron	16	83541951	83542013	63	1	100422853	uc021tlx.1	-189297	ENSG00000263785	MIR3182	microRNA 3182
chr2	23154219	23154476	258	*	Distal Intergenic	2	23608298	23931483	323186	1	114818	uc010ykg.2	-453822	ENSG00000119771	KLHL29	kelch like family member 29
chr18	23131994	23133954	1961	*	Distal Intergenic	18	22641888	22932214	290327	2	25925	uc010xbe.1	-199780	ENSG00000198795	ZNF521	zinc finger protein 521
chr2	5948961	5951040	2080	*	Distal Intergenic	2	5832799	5841517	8719	1	6664	uc002qyj.3	116162	ENSG00000176887	SOX11	SRY-box transcription factor 11
chr2	105045876	105045998	123	*	Distal Intergenic	2	105050805	105129215	78411	1	150568	uc002tch.3	-4807	ENSG00000235597	LINC01102	long intergenic non-protein coding RNA 1102
chr10	107606041	107606996	956	*	Distal Intergenic	10	106937525	107012664	75140	1	22986	uc010qqz.1	668516	ENSG00000156395	SORCS3	sortilin related VPS10 domain containing receptor 3
chr5	8317549	8317662	114	*	Distal Intergenic	5	8333596	8457677	124082	2	729506	uc003jeh.2	140015	ENSG00000245729	LINC02226	long intergenic non-protein coding RNA 2226
chr5	154711807	154712033	227	*	Distal Intergenic	5	154393260	154397685	4426	1	285643	uc010jih.1	318547	ENSG00000226650	KIF4B	kinesin family member 4B
chr4	77476480	77476701	222	*	Intron	4	77494721	77494785	65	1	100616299	uc021xpg.1	-18020	ENSG00000263445	MIR4450	microRNA 4450
chr7	49047393	49047599	207	*	Distal Intergenic	7	48964157	48967049	2893	1	168448	uc010kyv.1	83236	ENSG00000218305	CDC14C	cell division cycle 14C
chr7	67994159	67994429	271	*	Distal Intergenic	7	69063905	69755607	691703	1	26053	uc003tvv.4	-1069476	ENSG00000158321	AUTS2	activator of transcription and developmental regulator AUTS2
chr1	163615453	163615753	301	*	Distal Intergenic	1	163291723	163325553	33831	1	83540	uc001gcr.1	323730	ENSG00000143228	NUF2	NUF2 component of NDC80 kinetochore complex
chr3	139703905	139704247	343	*	Intron	3	139654027	140286919	632893	1	64084	uc003etn.3	49878	ENSG00000158258	CLSTN2	calsyntenin 2
chr13	34361005	34361139	135	*	Distal Intergenic	13	34392206	34410019	17814	1	5983	uc010ted.1	-31067	ENSG00000133119	RFC3	replication factor C subunit 3
chr17	68287865	68288005	141	*	Distal Intergenic	17	68165676	68176183	10508	1	3759	uc002jir.3	122189	ENSG00000123700	KCNJ2	potassium inwardly rectifying channel subfamily J member 2
chr8	60037530	60038388	859	*	Distal Intergenic	8	59717977	60031767	313791	2	9760	uc003xtw.1	-5763	ENSG00000198846	TOX	thymocyte selection associated high mobility group box
chr20	59647001	59647179	179	*	Distal Intergenic	20	59827482	60515673	688192	1	1002	uc002ybn.2	-180303	ENSG00000179242	CDH4	cadherin 4
chr8	57546328	57546391	64	*	Distal Intergenic	8	57430878	57472382	41505	2	100507632	uc003xtc.2	-73946	ENSG00000246430	LINC00968	long intergenic non-protein coding RNA 968
chr16	82719930	82720313	384	*	Intron	16	82660399	83830215	1169817	1	1012	uc010vnu.2	59531	ENSG00000140945	CDH13	cadherin 13
chr4	182691202	182691566	365	*	Distal Intergenic	4	183065140	183271469	206330	1	55714	uc010irv.1	-373574	ENSG00000218336	TENM3	teneurin transmembrane protein 3
chr2	105045582	105045809	228	*	Distal Intergenic	2	105050805	105129215	78411	1	150568	uc002tch.3	-4996	ENSG00000235597	LINC01102	long intergenic non-protein coding RNA 1102
chr16	7330160	7330620	461	*	Intron	16	7382751	7763340	380590	1	54715	uc002cyw.2	-52131	ENSG00000078328	RBFOX1	RNA binding fox-1 homolog 1
chr16	83086206	83086573	368	*	Intron	16	82660399	83830215	1169817	1	1012	uc010vnu.2	425807	ENSG00000140945	CDH13	cadherin 13
chr17	69144546	69145142	597	*	Intron	17	70117161	70122560	5400	1	6662	uc002jiw.3	-972019	ENSG00000125398	SOX9	SRY-box transcription factor 9
chr8	117018477	117019505	1029	*	Intron	8	116962736	117337297	374562	2	100859921	uc031tcc.1	317792	ENSG00000249917	LINC00536	long intergenic non-protein coding RNA 536
chr8	88920261	88920868	608	*	Distal Intergenic	8	88882971	88886296	3326	2	138009	uc003ydz.3	-33965	ENSG00000176566	DCAF4L2	DDB1 and CUL4 associated factor 4 like 2
chr2	200651840	200652259	420	*	Intron	2	200625259	200715896	90638	2	348751	uc002uvg.4	63637	ENSG00000226124	FTCDNL1	formiminotransferase cyclodeaminase N-terminal like
chr19	32423134	32424438	1305	*	Distal Intergenic	19	32083187	32083945	759	1	100507527	uc021urz.1	339947	ENSG00000267465	LINC03103	long intergenic non-protein coding RNA 3103
chr3	98782024	98782841	818	*	Distal Intergenic	3	98568232	98620533	52302	2	131566	uc003dtf.1	-161491	ENSG00000057019	DCBLD2	discoidin, CUB and LCCL domain containing 2
chr19	8253647	8253748	102	*	Distal Intergenic	19	8274217	8327304	53088	1	79603	uc002mjg.3	-20469	ENSG00000090661	CERS4	ceramide synthase 4
chr7	20900082	20900466	385	*	Distal Intergenic	7	20866917	20867439	523	1	222901	uc011jyj.1	33165	ENSG00000219451	RPL23P8	ribosomal protein L23 pseudogene 8
chr8	72095809	72096981	1173	*	Distal Intergenic	8	72109668	72268979	159312	2	2138	uc003xyr.4	171998	ENSG00000104313	EYA1	EYA transcriptional coactivator and phosphatase 1
chr1	186054440	186056429	1990	*	Exon	1	186097210	186160085	62876	1	83872	uc001grs.1	-40781	ENSG00000143341	HMCN1	hemicentin 1
chr19	16603443	16603660	218	*	Intron	19	16589868	16607003	17136	2	125972	uc002ned.3	3343	ENSG00000269058	CALR3	calreticulin 3
chr13	109471679	109471837	159	*	Intron	13	109445864	109708405	262542	1	23026	uc001vqu.1	25815	ENSG00000041515	MYO16	myosin XVI
chr16	26191719	26191775	57	*	Distal Intergenic	16	25703347	26149009	445663	1	9951	uc002dof.3	488372	ENSG00000182601	HS3ST4	heparan sulfate-glucosamine 3-sulfotransferase 4
chr7	157568165	157568393	229	*	Intron	7	157647277	157658782	11506	1	100506585	uc003wns.3	-78884	NA	PTPRN2-AS1	PTPRN2 antisense RNA 1
chr6	50713669	50714013	345	*	Intron	6	50681257	50740746	59490	1	83741	uc011dwt.2	32412	ENSG00000008197	TFAP2D	transcription factor AP-2 delta
chr4	16884909	16885038	130	*	Intron	4	16503165	16900424	397260	2	9079	uc003goz.3	15386	ENSG00000169744	LDB2	LIM domain binding 2
chr4	190255876	190256707	832	*	Distal Intergenic	4	190861974	190884359	22386	1	2483	uc003izs.3	-605267	ENSG00000109536	FRG1	FSHD region gene 1
chr8	72145180	72145672	493	*	Intron	8	72109668	72268979	159312	2	2138	uc003xyr.4	123307	ENSG00000104313	EYA1	EYA transcriptional coactivator and phosphatase 1
chr8	116459265	116461180	1916	*	Intron	8	116420724	116680234	259511	2	7227	uc011lhy.2	219054	ENSG00000104447	TRPS1	transcriptional repressor GATA binding 1
chr19	6594893	6595063	171	*	Distal Intergenic	19	6585850	6591163	5314	2	970	uc002mfi.3	-3730	ENSG00000125726	CD70	CD70 molecule
chr13	94313737	94314897	1161	*	Intron	13	94197516	94484342	286827	1	10082	uc001vlu.1	116221	ENSG00000183098	GPC6	glypican 6
chr7	157218498	157218752	255	*	Distal Intergenic	7	157203915	157210133	6219	1	10049	uc031szu.1	14583	ENSG00000105993	DNAJB6	DnaJ heat shock protein family (Hsp40) member B6
chr14	87646168	87646320	153	*	Distal Intergenic	14	87372122	87389099	16978	1	283585	uc001xvs.3	274046	ENSG00000258804	LINC01148	long intergenic non-protein coding RNA 1148
chr4	126808619	126810222	1604	*	Distal Intergenic	4	126428414	126428462	49	1	100302267	uc021xrq.1	380205	ENSG00000283550	MIR2054	microRNA 2054
chr17	79493321	79493520	200	*	Promoter	17	79495417	79504156	8740	1	25794	uc010wuo.2	-1897	ENSG00000186765	FSCN2	fascin actin-bundling protein 2, retinal
chr5	3887832	3888089	258	*	Distal Intergenic	5	3596168	3601517	5350	1	79192	uc003jde.3	291664	ENSG00000170549	IRX1	iroquois homeobox 1
chr9	137714737	137715437	701	*	Exon	9	137741144	137741215	72	2	100616333	uc022bpc.1	25778	ENSG00000264744	MIR3689C	microRNA 3689c
chr3	7203048	7204588	1541	*	Intron	3	7340371	7724023	383653	1	2917	uc003bqn.1	-135783	ENSG00000196277	GRM7	glutamate metabotropic receptor 7
chr7	36863364	36864282	919	*	Distal Intergenic	7	36958962	36959037	76	2	100302113	uc022abw.1	94755	ENSG00000221325	MIR1200	microRNA 1200
chr8	84723691	84723785	95	*	Distal Intergenic	8	85095453	85834078	738626	1	138046	uc003ycq.4	-371668	ENSG00000184672	RALYL	RALY RNA binding protein like
chr2	80837865	80838032	168	*	Intron	2	80816178	80875988	59811	1	1496	uc010ysj.2	21687	ENSG00000066032	CTNNA2	catenin alpha 2
chrX	31162600	31164989	2390	*	Exon	23	31089358	31090170	813	2	53940	uc004dcl.1	-72430	ENSG00000132446	FTHL17	ferritin heavy chain like 17
chr7	136953037	136953503	467	*	Intron	7	136912092	137028546	116455	2	5764	uc003vtq.2	75043	ENSG00000105894	PTN	pleiotrophin
chr4	44360386	44360808	423	*	Intron	4	44175920	44450824	274905	2	386617	uc003gwu.3	90016	ENSG00000183783	KCTD8	potassium channel tetramerization domain containing 8
chr7	125723968	125724526	559	*	Distal Intergenic	7	126698142	126698238	97	2	693177	uc022akt.1	973712	ENSG00000207692	MIR592	microRNA 592
chr13	81159265	81160371	1107	*	Distal Intergenic	13	80910112	80915086	4975	2	10253	uc001vlj.3	-244179	ENSG00000136158	SPRY2	sprouty RTK signaling antagonist 2
chr13	37153725	37153966	242	*	Distal Intergenic	13	37248049	37271975	23927	1	400120	uc001uvt.4	-94083	ENSG00000180440	SERTM1	serine rich and transmembrane domain containing 1
chr16	78899493	78899770	278	*	Intron	16	79627745	79634622	6878	2	4094	uc002ffm.3	734852	ENSG00000178573	MAF	MAF bZIP transcription factor
chr16	65048615	65050061	1447	*	Intron	16	64980683	65038944	58262	2	1009	uc010cdn.3	-9671	ENSG00000140937	CDH11	cadherin 11
chr12	122951941	122952328	388	*	Distal Intergenic	12	122956146	122963080	6935	2	55596	uc001ucl.3	10752	ENSG00000033030	ZCCHC8	zinc finger CCHC-type containing 8
chr21	26582722	26583507	786	*	Distal Intergenic	21	26758133	26804013	45881	2	54072	uc002ylk.3	220506	ENSG00000185433	LINC00158	long intergenic non-protein coding RNA 158
chr5	165215408	165217078	1671	*	Distal Intergenic	5	166711843	167420187	708345	1	57451	uc021yhi.1	-1494765	ENSG00000145934	TENM2	teneurin transmembrane protein 2
chr7	158212398	158212485	88	*	Intron	7	158325410	158325505	96	2	693180	uc022aql.1	113020	ENSG00000207637	MIR595	microRNA 595
chr16	8098798	8099688	891	*	Distal Intergenic	16	8619502	8622226	2725	2	283953	uc010uyd.2	522538	ENSG00000232258	TMEM114	transmembrane protein 114
chr7	147795264	147795810	547	*	Intron	7	148036553	148118088	81536	1	26047	uc003wev.2	-240743	ENSG00000174469	CNTNAP2	contactin associated protein 2
chr1	208977696	208978023	328	*	Distal Intergenic	1	208195588	208417665	222078	2	5362	uc001hgz.3	-560031	ENSG00000076356	PLXNA2	plexin A2
chr18	41108735	41108781	47	*	Distal Intergenic	18	40847857	40857615	9759	2	6860	uc010xcm.2	-251120	ENSG00000132872	SYT4	synaptotagmin 4
chr1	239561567	239561788	222	*	Intron	1	239549865	240049896	500032	1	1131	uc001hyo.1	11702	ENSG00000133019	CHRM3	cholinergic receptor muscarinic 3
chr16	77891929	77892419	491	*	Intron	16	77822483	78014001	191519	1	57687	uc002ffg.1	69446	ENSG00000171724	VAT1L	vesicle amine transport 1 like
chr14	42492393	42492551	159	*	Distal Intergenic	14	42168630	42373752	205123	1	145581	uc010ana.3	323763	ENSG00000165379	LRFN5	leucine rich repeat and fibronectin type III domain containing 5
chr2	34502008	34502829	822	*	Distal Intergenic	2	33951128	33953284	2157	2	151325	uc002rpb.3	-548724	ENSG00000293267	MYADML	myeloid associated differentiation marker like (pseudogene)
chr10	36099107	36100456	1350	*	Distal Intergenic	10	35927177	35930362	3186	2	8325	uc001iyz.1	-168745	ENSG00000177283	FZD8	frizzled class receptor 8
chr2	79119883	79120129	247	*	Distal Intergenic	2	79252812	79255630	2819	1	130120	uc002snw.4	-132683	ENSG00000143954	REG3G	regenerating family member 3 gamma
chr4	48713866	48714287	422	*	Intron	4	48619621	48655826	36206	2	285527	uc003gyl.1	-58040	ENSG00000075539	FRYL	FRY like transcription coactivator
chr2	80378775	80380278	1504	*	Intron	2	80515481	80531487	16007	2	347730	uc002soj.3	151209	ENSG00000162951	LRRTM1	leucine rich repeat transmembrane neuronal 1
chr4	190422061	190422141	81	*	Distal Intergenic	4	190861974	190884359	22386	1	2483	uc003izs.3	-439833	ENSG00000109536	FRG1	FSHD region gene 1
chr4	71706255	71706583	329	*	Promoter	4	71681499	71705627	24129	2	2926	uc010iia.1	-628	ENSG00000132463	GRSF1	G-rich RNA sequence binding factor 1
chr16	8081649	8081777	129	*	Distal Intergenic	16	8619502	8622226	2725	2	283953	uc010uyd.2	540449	ENSG00000232258	TMEM114	transmembrane protein 114
chr4	17339412	17340615	1204	*	Distal Intergenic	4	17461884	17513857	51974	2	5860	uc021xmo.1	173242	ENSG00000151552	QDPR	quinoid dihydropteridine reductase
chr7	69603694	69604975	1282	*	Intron	7	69063905	70257885	1193981	1	26053	uc003tvx.4	539789	ENSG00000158321	AUTS2	activator of transcription and developmental regulator AUTS2
chr7	24392526	24393452	927	*	Distal Intergenic	7	24323807	24331484	7678	1	4852	uc003sww.2	68719	ENSG00000122585	NPY	neuropeptide Y
chr11	103900640	103901038	399	*	Intron	11	103907308	103909922	2615	1	414301	uc001phr.2	-6270	ENSG00000170967	DDI1	DNA damage inducible 1 homolog 1
chr12	124640992	124641149	158	*	Intron	12	124773710	124800570	26861	1	144347	uc001ugd.2	-132561	ENSG00000178882	RFLNA	refilin A
chr4	44407307	44407537	231	*	Intron	4	44175920	44450824	274905	2	386617	uc003gwu.3	43287	ENSG00000183783	KCTD8	potassium channel tetramerization domain containing 8
chr11	97559539	97559962	424	*	Distal Intergenic	11	96176446	96240041	63596	2	100874053	uc031qdh.1	-1319498	NA	JRKL-AS1	JRKL antisense RNA 1
chr16	13091777	13091915	139	*	Intron	16	12995477	13334273	338797	1	729993	uc010uyy.2	96300	ENSG00000237515	SHISA9	shisa family member 9
chr8	138759973	138760238	266	*	Distal Intergenic	8	139155103	139165459	10357	2	51059	uc003yva.3	405221	ENSG00000147724	FAM135B	family with sequence similarity 135 member B
chr11	123452565	123452782	218	*	Intron	11	123430985	123480621	49637	1	57476	uc009zbe.1	21580	ENSG00000023171	GRAMD1B	GRAM domain containing 1B
chr13	92492511	92493689	1179	*	Intron	13	92050935	93519487	1468553	1	2262	uc010tif.2	441576	ENSG00000179399	GPC5	glypican 5
chr16	56633300	56633426	127	*	Distal Intergenic	16	56642478	56673999	31522	1	4489	uc002eji.3	-9052	ENSG00000205362	MT1A	metallothionein 1A
chr4	139840849	139840860	12	*	Distal Intergenic	4	139936943	139965034	28092	1	25819	uc003ihk.1	-96083	ENSG00000151014	NOCT	nocturnin
chr3	102759990	102760555	566	*	Distal Intergenic	3	102153859	102198685	44827	1	131368	uc011bhg.1	606131	ENSG00000170044	ZPLD1	zona pellucida like domain containing 1
chr7	147514635	147514984	350	*	Intron	7	146991342	147254962	263621	2	100302191	uc022aoo.1	-259673	ENSG00000221494	MIR548I4	microRNA 548i-4
chr5	158222586	158223456	871	*	Exon	5	158122923	158523614	400692	2	1879	uc011ddw.2	300158	ENSG00000164330	EBF1	EBF transcription factor 1
chr4	8048730	8049007	278	*	Intron	4	7967037	8073713	106677	2	84448	uc003gkl.3	24706	ENSG00000163995	ABLIM2	actin binding LIM protein family member 2
chr7	37029619	37030711	1093	*	Intron	7	36892511	37025871	133361	2	9844	uc011kbb.2	-3748	ENSG00000155849	ELMO1	engulfment and cell motility 1
chr18	62343738	62343849	112	*	Distal Intergenic	18	61880318	61927290	46973	2	400654	uc002ljy.3	-416448	ENSG00000266952	LINC01538	long intergenic non-protein coding RNA 1538
chr10	115592449	115592984	536	*	Distal Intergenic	10	115594483	115613975	19493	2	9937	uc001law.3	20991	ENSG00000198924	DCLRE1A	DNA cross-link repair 1A
chr8	117102617	117102763	147	*	Intron	8	116962736	117337297	374562	2	100859921	uc031tcc.1	234534	ENSG00000249917	LINC00536	long intergenic non-protein coding RNA 536
chr8	117130982	117131991	1010	*	Exon	8	116962736	117337297	374562	2	100859921	uc031tcc.1	205306	ENSG00000249917	LINC00536	long intergenic non-protein coding RNA 536
chr4	18432919	18433206	288	*	Distal Intergenic	4	17882218	18023483	141266	2	254251	uc021xmr.1	-409436	ENSG00000178177	LCORL	ligand dependent nuclear receptor corepressor like
chr10	107461113	107461884	772	*	Distal Intergenic	10	106937525	107012664	75140	1	22986	uc010qqz.1	523588	ENSG00000156395	SORCS3	sortilin related VPS10 domain containing receptor 3
chr14	82655274	82655967	694	*	Distal Intergenic	14	81965154	82000205	35052	2	6400	uc001xvo.4	-655069	ENSG00000071537	SEL1L	SEL1L adaptor subunit of SYVN1 ubiquitin ligase
chr14	20704098	20704444	347	*	Distal Intergenic	14	20710951	20711925	975	1	390442	uc010tld.2	-6507	ENSG00000176198	OR11H4	olfactory receptor family 11 subfamily H member 4
chr7	40531450	40532044	595	*	Intron	7	40833056	40900366	67311	1	79783	uc003thp.2	-301012	ENSG00000175600	SUGCT	succinyl-CoA:glutarate-CoA transferase
chr12	129989881	129990391	511	*	Intron	12	129556271	130388212	831942	2	121256	uc009zyl.1	397821	ENSG00000151952	TMEM132D	transmembrane protein 132D
chr8	139248244	139248454	211	*	Intron	8	139155103	139165459	10357	2	51059	uc003yvb.3	-82785	ENSG00000147724	FAM135B	family with sequence similarity 135 member B
chr13	45875330	45875460	131	*	Distal Intergenic	13	45911615	45911744	130	2	677814	uc001vaa.1	36284	ENSG00000199477	SNORA31	small nucleolar RNA, H/ACA box 31
chr8	115006229	115006281	53	*	Distal Intergenic	8	114321447	114449242	127796	2	114788	uc003ynx.4	-556987	ENSG00000164796	CSMD3	CUB and Sushi multiple domains 3
chr7	145584716	145584944	229	*	Distal Intergenic	7	145813453	148118088	2304636	1	26047	uc003weu.2	-228509	ENSG00000174469	CNTNAP2	contactin associated protein 2
chr21	25096013	25096145	133	*	Distal Intergenic	21	24733426	24757156	23731	2	266917	uc021whw.1	-338857	ENSG00000228592	D21S2088E	D21S2088E
chr10	19328225	19329481	1257	*	Distal Intergenic	10	18948313	18966940	18628	1	221079	uc001iqd.1	379912	ENSG00000165997	ARL5B	ARF like GTPase 5B
chr7	80342476	80342744	269	*	Distal Intergenic	7	80275968	80303734	27767	1	948	uc022agv.1	66508	ENSG00000135218	CD36	CD36 molecule (CD36 blood group)
chr3	55085838	55086095	258	*	Intron	3	54952381	54962072	9692	2	57408	uc003dhl.3	-123766	ENSG00000144771	LRTM1	leucine rich repeats and transmembrane domains 1
chr8	115357514	115357880	367	*	Distal Intergenic	8	114321447	114449242	127796	2	114788	uc003ynx.4	-908272	ENSG00000164796	CSMD3	CUB and Sushi multiple domains 3
chr18	40084555	40084766	212	*	Intron	18	39766633	40271389	504757	1	284260	uc002lau.4	317922	ENSG00000267586	LINC00907	long intergenic non-protein coding RNA 907
chr10	10878505	10879044	540	*	Distal Intergenic	10	10826402	10836877	10476	2	207107	uc001ikf.1	-41628	ENSG00000225383	SFTA1P	surfactant associated 1, lncRNA
chr11	87760461	87760743	283	*	Distal Intergenic	11	87846415	87908635	62221	2	23682	uc001pcj.2	147892	ENSG00000123892	RAB38	RAB38, member RAS oncogene family
chr13	38639547	38639931	385	*	Intron	13	38624954	38717369	92416	2	100874188	uc031qle.1	77438	ENSG00000223685	LINC00571	long intergenic non-protein coding RNA 571
chr16	62717331	62717507	177	*	Distal Intergenic	16	61685915	62070739	384825	2	1006	uc002eog.2	-646592	ENSG00000150394	CDH8	cadherin 8
chr7	36855450	36857861	2412	*	Distal Intergenic	7	36552549	36764154	211606	2	313	uc022abu.1	-91296	ENSG00000136250	AOAH	acyloxyacyl hydrolase
chr20	21828443	21828611	169	*	Distal Intergenic	20	21686861	21699124	12264	1	5075	uc010zsm.3	141582	ENSG00000125813	PAX1	paired box 1
chr5	4592608	4593441	834	*	Distal Intergenic	5	5034472	5070115	35644	1	340094	uc003jdg.3	-441031	ENSG00000215231	LINC01020	long intergenic non-protein coding RNA 1020
chr7	5135724	5136750	1027	*	Distal Intergenic	7	5111691	5112854	1164	1	389458	uc010kst.3	24033	ENSG00000273313	RBAKDN	RBAK downstream neighbor
chr16	26373987	26374684	698	*	Distal Intergenic	16	25703347	26149009	445663	1	9951	uc002dof.3	670640	ENSG00000182601	HS3ST4	heparan sulfate-glucosamine 3-sulfotransferase 4
chr3	34412789	34413093	305	*	Distal Intergenic	3	33870130	33911199	41070	1	10015	uc011axw.3	542659	ENSG00000170248	PDCD6IP	programmed cell death 6 interacting protein
chr19	46450074	46450127	54	*	Intron	19	46442771	46476657	33887	2	4858	uc002pdv.2	26530	ENSG00000104967	NOVA2	NOVA alternative splicing regulator 2
chr7	68427015	68427406	392	*	Distal Intergenic	7	69063905	69755607	691703	1	26053	uc003tvv.4	-636499	ENSG00000158321	AUTS2	activator of transcription and developmental regulator AUTS2
chr10	2283291	2285078	1788	*	Distal Intergenic	10	2342513	2357268	14756	2	399708	uc021pmj.1	72190	NA	LINC00701	long intergenic non-protein coding RNA 701
chr17	8623904	8624138	235	*	Distal Intergenic	17	8633246	8648154	14909	2	146849	uc002gln.3	24016	ENSG00000161973	CCDC42	coiled-coil domain containing 42
chr19	47063258	47063453	196	*	Intron	19	46984045	47104457	120413	2	100506012	uc021uwg.1	41004	ENSG00000291145	PPP5D1P	PPP5 tetratricopeptide repeat domain containing 1, pseudogene
chrX	32215313	32216443	1131	*	Intron	23	31137345	32173586	1036242	2	1756	uc004dcv.1	-41727	ENSG00000198947	DMD	dystrophin
chr5	15126194	15130527	4334	*	Distal Intergenic	5	14704909	14871887	166979	2	56172	uc003jfm.4	-254307	ENSG00000154122	ANKH	ANKH inorganic pyrophosphate transport regulator
chr8	65792073	65792392	320	*	Distal Intergenic	8	65508529	65711348	202820	2	9420	uc003xvj.2	-80725	ENSG00000172817	CYP7B1	cytochrome P450 family 7 subfamily B member 1
chr16	26269309	26270041	733	*	Distal Intergenic	16	25703347	26149009	445663	1	9951	uc002dof.3	565962	ENSG00000182601	HS3ST4	heparan sulfate-glucosamine 3-sulfotransferase 4
chr5	4200482	4200984	503	*	Distal Intergenic	5	3596168	3601517	5350	1	79192	uc003jde.3	604314	ENSG00000170549	IRX1	iroquois homeobox 1
chr2	158370598	158371977	1380	*	Distal Intergenic	2	158271131	158345473	74343	2	9595	uc010zcl.1	-25125	ENSG00000115165	CYTIP	cytohesin 1 interacting protein
chr16	25940428	25941000	573	*	Intron	16	25703347	26149009	445663	1	9951	uc002dof.3	237081	ENSG00000182601	HS3ST4	heparan sulfate-glucosamine 3-sulfotransferase 4
chr21	32067671	32067857	187	*	Distal Intergenic	21	32090843	32091095	253	2	100288323	uc021wii.1	23238	ENSG00000231068	KRTAP21-3	keratin associated protein 21-3
chr20	60380714	60381034	321	*	Intron	20	60528602	60528718	117	2	100302168	uc021wfv.1	147684	ENSG00000284193	MIR1257	microRNA 1257
chr2	78979419	78980296	878	*	Distal Intergenic	2	79252812	79255630	2819	1	130120	uc002snw.4	-272516	ENSG00000143954	REG3G	regenerating family member 3 gamma
chr7	70722769	70723041	273	*	Intron	7	70765728	71178586	412859	1	64409	uc003tvz.4	-42687	ENSG00000185274	GALNT17	polypeptide N-acetylgalactosaminyltransferase 17
chr4	155127500	155129087	1588	*	Distal Intergenic	4	155155527	155312449	156923	2	54798	uc003inw.2	183362	ENSG00000197410	DCHS2	dachsous cadherin-related 2
chr4	7620615	7620799	185	*	Intron	4	7755817	7780654	24838	1	84740	uc003gkd.4	-135018	ENSG00000272620	AFAP1-AS1	AFAP1 antisense RNA 1
chr4	94716431	94718009	1579	*	Distal Intergenic	4	94750078	94751142	1065	1	474	uc003hta.1	-32069	ENSG00000172238	ATOH1	atonal bHLH transcription factor 1
chr2	74816181	74816203	23	*	Intron	2	74785010	74803745	18736	2	130951	uc010ffp.3	-12436	ENSG00000159374	M1AP	meiosis 1 associated protein
chr5	165508859	165509463	605	*	Distal Intergenic	5	166711843	167420187	708345	1	57451	uc021yhi.1	-1202380	ENSG00000145934	TENM2	teneurin transmembrane protein 2
chr6	35101436	35101973	538	*	Intron	6	35085849	35108619	22771	2	6954	uc003ojz.1	6646	ENSG00000124678	TCP11	t-complex 11
chr8	68920140	68921162	1023	*	Intron	8	68864603	69143897	279295	1	80243	uc003xxv.1	55537	ENSG00000046889	PREX2	phosphatidylinositol-3,4,5-trisphosphate dependent Rac exchange factor 2
chr2	203484386	203484607	222	*	Distal Intergenic	2	203499901	203589955	90055	1	150864	uc010zhw.2	-15294	ENSG00000138439	FAM117B	family with sequence similarity 117 member B
chr19	39992744	39992880	137	*	Intron	19	39989557	39999121	9565	1	10683	uc002olx.2	3187	ENSG00000090932	DLL3	delta like canonical Notch ligand 3
chr2	2725065	2725553	489	*	Distal Intergenic	2	1792885	2335045	542161	2	23040	uc002qxe.3	-390020	ENSG00000186487	MYT1L	myelin transcription factor 1 like
chr8	70764635	70764940	306	*	Distal Intergenic	8	70584568	70747299	162732	2	81796	uc003xyl.3	-17336	ENSG00000137571	SLCO5A1	solute carrier organic anion transporter family member 5A1
chr8	139047023	139047222	200	*	Distal Intergenic	8	139155103	139165459	10357	2	51059	uc003yva.3	118237	ENSG00000147724	FAM135B	family with sequence similarity 135 member B
chr6	31671640	31671841	202	*	Promoter	6	31660529	31671137	10609	2	7920	uc011doa.2	-503	ENSG00000204427	ABHD16A	abhydrolase domain containing 16A, phospholipase
chr2	35550521	35551425	905	*	Distal Intergenic	2	36581892	36582713	822	2	100288911	uc021vfw.1	1031288	NA	CRIM1-DT	CRIM1 divergent transcript
chr15	88223491	88224275	785	*	Distal Intergenic	15	88120160	88122917	2758	1	145978	uc002bmc.1	103331	ENSG00000259527	LINC00052	long intergenic non-protein coding RNA 52
chr9	121306289	121306973	685	*	Distal Intergenic	9	121928908	122131739	202832	2	1620	uc004bkc.2	824766	ENSG00000078725	BRINP1	BMP/retinoic acid inducible neural specific 1
chr16	6359961	6360123	163	*	Intron	16	6533474	7759783	1226310	1	54715	uc010uya.1	-173351	ENSG00000078328	RBFOX1	RNA binding fox-1 homolog 1
chr6	62539090	62539361	272	*	Intron	6	62389865	62996100	606236	2	202559	uc003peg.2	456739	ENSG00000112232	KHDRBS2	KH RNA binding domain containing, signal transduction associated 2
chr3	173983176	173983476	301	*	Intron	3	174577111	175523428	946318	1	254827	uc003fit.3	-593635	ENSG00000177694	NAALADL2	N-acetylated alpha-linked acidic dipeptidase like 2
chr4	47170667	47171815	1149	*	Intron	4	47033295	47428447	395153	1	2560	uc011bze.2	137372	ENSG00000163288	GABRB1	gamma-aminobutyric acid type A receptor subunit beta1
chr3	158588423	158588698	276	*	Distal Intergenic	3	158519715	158547508	27794	1	64747	uc011bow.2	68708	ENSG00000118855	MFSD1	major facilitator superfamily domain containing 1
chr17	31638859	31639886	1028	*	Intron	17	31340106	31620006	279901	2	40	uc002hht.3	-18853	ENSG00000108684	ASIC2	acid sensing ion channel subunit 2
chr8	66192328	66193253	926	*	Distal Intergenic	8	66073380	66092575	19196	2	552859	uc022ave.1	-99753	ENSG00000280725	LINC00251	long intergenic non-protein coding RNA 251
chr5	158075330	158077927	2598	*	Distal Intergenic	5	158122923	158523614	400692	2	1879	uc011ddw.2	445687	ENSG00000164330	EBF1	EBF transcription factor 1
chr21	26565887	26566997	1111	*	Distal Intergenic	21	26758133	26804013	45881	2	54072	uc002ylk.3	237016	ENSG00000185433	LINC00158	long intergenic non-protein coding RNA 158
chr5	155684703	155684861	159	*	Intron	5	155753767	156185070	431304	1	6444	uc003lwb.3	-68906	ENSG00000170624	SGCD	sarcoglycan delta
chr19	3562145	3562397	253	*	Distal Intergenic	19	3544197	3557571	13375	2	126321	uc002lxz.3	-4574	ENSG00000161091	MFSD12	major facilitator superfamily domain containing 12
chr1	238740823	238741381	559	*	Distal Intergenic	1	238643684	238649317	5634	2	339535	uc001hyn.3	-91506	ENSG00000215808	LINC01139	long intergenic non-protein coding RNA 1139
chr5	3333789	3334016	228	*	Distal Intergenic	5	3417266	3536208	118943	2	285577	uc003jdd.3	202192	ENSG00000248118	LINC01019	long intergenic non-protein coding RNA 1019
chr9	83884075	83884835	761	*	Distal Intergenic	9	84198598	84303596	104999	2	7088	uc004aly.3	418761	ENSG00000196781	TLE1	TLE family member 1, transcriptional corepressor
chr18	11278790	11279133	344	*	Distal Intergenic	18	10670244	11148761	478518	2	63895	uc002kos.2	-130029	ENSG00000154864	PIEZO2	piezo type mechanosensitive ion channel component 2
chr7	57836887	57837079	193	*	Distal Intergenic	7	57509883	57533265	23383	1	441234	uc011kdi.1	327004	ENSG00000182111	ZNF716	zinc finger protein 716
chr12	29962579	29962841	263	*	Distal Intergenic	12	29653746	29937692	283947	2	83857	uc001rjb.3	-24887	ENSG00000133687	TMTC1	transmembrane O-mannosyltransferase targeting cadherins 1
chr7	9476295	9476504	210	*	Distal Intergenic	7	9673900	9675447	1548	1	168741	uc003srw.1	-197396	NA	PER3P1	PER3 pseudogene 1
chr9	87059766	87059942	177	*	Distal Intergenic	9	86890765	86983413	92649	2	64078	uc004anu.2	-76353	ENSG00000197506	SLC28A3	solute carrier family 28 member 3
chr7	118586300	118586387	88	*	Distal Intergenic	7	117864712	117882784	18073	1	56311	uc003vji.3	721588	ENSG00000106013	ANKRD7	ankyrin repeat domain 7
chr4	16888384	16888651	268	*	Intron	4	16503165	16900424	397260	2	9079	uc003goz.3	11773	ENSG00000169744	LDB2	LIM domain binding 2
chr14	104626276	104626669	394	*	Intron	14	104605060	104647235	42176	1	26153	uc001yos.4	21216	ENSG00000066735	KIF26A	kinesin family member 26A
chr10	2287416	2288146	731	*	Distal Intergenic	10	2342513	2357268	14756	2	399708	uc021pmj.1	69122	NA	LINC00701	long intergenic non-protein coding RNA 701
chr8	19787944	19788326	383	*	Distal Intergenic	8	19796582	19824770	28189	1	4023	uc003wzk.4	-8256	ENSG00000175445	LPL	lipoprotein lipase
chr11	103691199	103691556	358	*	Distal Intergenic	11	103720634	103720708	75	1	100616457	uc021qpj.1	-29078	ENSG00000264200	MIR4693	microRNA 4693
chr7	103643862	103644373	512	*	Distal Intergenic	7	103112231	103629963	517733	2	5649	uc022ajr.1	-13899	ENSG00000189056	RELN	reelin
chr2	7574810	7575850	1041	*	Intron	2	7561392	7590381	28990	1	100506274	uc002qyv.3	13418	ENSG00000229727	LOC100506274	uncharacterized LOC100506274
chr8	57200539	57200642	104	*	Distal Intergenic	8	57212570	57233241	20672	2	195814	uc003xsy.1	32599	ENSG00000170786	SDR16C5	short chain dehydrogenase/reductase family 16C member 5
chr19	20746386	20746958	573	*	Promoter	19	20720798	20748626	27829	2	100129842	uc002npa.3	1668	ENSG00000237440	ZNF737	zinc finger protein 737
chr17	42589936	42590059	124	*	Distal Intergenic	17	42472645	42580957	108313	2	23131	uc010wiz.2	-8979	ENSG00000186566	GPATCH8	G-patch domain containing 8
chr1	208549600	208550239	640	*	Distal Intergenic	1	208195588	208417665	222078	2	5362	uc001hgz.3	-131935	ENSG00000076356	PLXNA2	plexin A2
chr3	76443633	76443865	233	*	Intron	3	75986645	77699114	1712470	1	6092	uc021xat.1	456988	ENSG00000185008	ROBO2	roundabout guidance receptor 2
chr21	32125243	32126143	901	*	Promoter	21	32127457	32127696	240	2	337977	uc011adi.2	1553	ENSG00000187005	KRTAP21-1	keratin associated protein 21-1
chr2	26688515	26688915	401	*	Exon	2	26680071	26696435	16365	2	9381	uc010yla.2	7520	ENSG00000115155	OTOF	otoferlin
chr5	15258209	15259368	1160	*	Distal Intergenic	5	15500305	15939900	439596	1	23194	uc003jfn.1	-240937	ENSG00000183580	FBXL7	F-box and leucine rich repeat protein 7
chr4	84285015	84285221	207	*	Distal Intergenic	4	84240353	84256306	15954	2	10855	uc021xpr.1	-28709	ENSG00000173083	HPSE	heparanase
chr8	112351823	112352390	568	*	Distal Intergenic	8	113322454	113349960	27507	2	114788	uc003ynw.1	997570	ENSG00000164796	CSMD3	CUB and Sushi multiple domains 3
chr5	79785601	79785816	216	*	Promoter	5	79783800	79838382	54583	1	167555	uc010jal.2	1801	ENSG00000152380	FAM151B	family with sequence similarity 151 member B
chr7	10898221	10898779	559	*	Distal Intergenic	7	10971580	10979813	8234	2	4697	uc003srx.2	81034	ENSG00000189043	NDUFA4	NDUFA4 mitochondrial complex associated
chr21	26358113	26358473	361	*	Intron	21	26212864	26430056	217193	1	339622	uc031rvb.1	145249	ENSG00000226983	LINC01692	long intergenic non-protein coding RNA 1692
chr4	18780142	18780244	103	*	Distal Intergenic	4	17882218	18023483	141266	2	254251	uc021xmr.1	-756659	ENSG00000178177	LCORL	ligand dependent nuclear receptor corepressor like
chr8	70665518	70666144	627	*	Intron	8	70584568	70745404	160837	2	81796	uc010lzb.3	79260	ENSG00000137571	SLCO5A1	solute carrier organic anion transporter family member 5A1
chr16	5524484	5525010	527	*	Intron	16	5134301	5147789	13489	2	196483	uc002cyp.2	-376695	ENSG00000118894	EEF2KMT	eukaryotic elongation factor 2 lysine methyltransferase
chr2	198558214	198558339	126	*	Intron	2	198570028	198573114	3087	1	92935	uc002uuq.3	-11689	ENSG00000247626	MARS2	methionyl-tRNA synthetase 2, mitochondrial
chr7	67268581	67269037	457	*	Distal Intergenic	7	66767625	66786513	18889	1	64940	uc010laj.3	500956	ENSG00000291153	STAG3L4	STAG3 cohesin complex component like 4 (pseudogene)
chr18	70801787	70801861	75	*	Distal Intergenic	18	70818476	70931733	113258	2	400655	uc002lla.2	129872	ENSG00000263711	LINC02864	long intergenic non-protein coding RNA 2864
chr1	159148278	159149450	1173	*	Intron	1	159141377	159172932	31556	1	57863	uc001ftl.2	6901	ENSG00000162706	CADM3	cell adhesion molecule 3
chr7	110203467	110203884	418	*	Distal Intergenic	7	110731062	110765509	34448	1	54674	uc003vfs.4	-527178	ENSG00000173114	LRRN3	leucine rich repeat neuronal 3
chr7	40518101	40518371	271	*	Intron	7	40833056	40900366	67311	1	79783	uc003thp.2	-314685	ENSG00000175600	SUGCT	succinyl-CoA:glutarate-CoA transferase
chr5	3338505	3338699	195	*	Distal Intergenic	5	3417266	3536208	118943	2	285577	uc003jdd.3	197509	ENSG00000248118	LINC01019	long intergenic non-protein coding RNA 1019
chr9	9114653	9115160	508	*	Intron	9	8314246	8733946	419701	2	5789	uc022bdj.1	-380707	ENSG00000153707	PTPRD	protein tyrosine phosphatase receptor type D
chr8	139325567	139325909	343	*	Intron	8	139155103	139165459	10357	2	51059	uc003yvb.3	-160108	ENSG00000147724	FAM135B	family with sequence similarity 135 member B
chr7	71752493	71752633	141	*	Intron	7	71244476	71802208	557733	2	83698	uc003twa.4	49575	ENSG00000183166	CALN1	calneuron 1
chr19	17745401	17745574	174	*	Intron	19	17712137	17799050	86914	2	23025	uc031rjv.1	53476	ENSG00000130477	UNC13A	unc-13 homolog A
chr8	9370193	9370290	98	*	Distal Intergenic	8	9413445	9567919	154475	1	8658	uc011kwv.1	-43155	ENSG00000173273	TNKS	tankyrase
chr7	147398644	147399284	641	*	Intron	7	146991342	147254962	263621	2	100302191	uc022aoo.1	-143682	ENSG00000221494	MIR548I4	microRNA 548i-4
chr9	137931373	137931590	218	*	Distal Intergenic	9	137967089	137969237	2149	1	10439	uc010naq.2	-35499	ENSG00000130558	OLFM1	olfactomedin 1
chr11	127669700	127670027	328	*	Distal Intergenic	11	128328656	128392205	63550	2	2113	uc009zcg.2	722178	ENSG00000134954	ETS1	ETS proto-oncogene 1, transcription factor
chr16	6092302	6092724	423	*	Intron	16	6069704	7759783	1690080	1	54715	uc010uxz.1	22598	ENSG00000078328	RBFOX1	RNA binding fox-1 homolog 1
chr8	33577499	33578402	904	*	Distal Intergenic	8	33448854	33457439	8586	2	78986	uc003xjq.3	-120060	ENSG00000133878	DUSP26	dual specificity phosphatase 26
chr4	189591903	189593545	1643	*	Distal Intergenic	4	189376732	189523062	146331	1	401164	uc021xvn.1	215171	ENSG00000249378	LINC01060	long intergenic non-protein coding RNA 1060
chr12	99153584	99153713	130	*	Intron	12	99065313	99129211	63899	1	317	uc009zto.3	88271	ENSG00000120868	APAF1	apoptotic peptidase activating factor 1
chr17	67410183	67410266	84	*	Promoter	17	67410838	67517949	107112	1	5608	uc002jii.3	-572	ENSG00000108984	MAP2K6	mitogen-activated protein kinase kinase 6
chr7	70475773	70476000	228	*	Distal Intergenic	7	70597523	71178586	581064	1	64409	uc003tvy.4	-121523	ENSG00000185274	GALNT17	polypeptide N-acetylgalactosaminyltransferase 17
chr6	62923220	62923766	547	*	Intron	6	62389865	62996100	606236	2	202559	uc003peg.2	72334	ENSG00000112232	KHDRBS2	KH RNA binding domain containing, signal transduction associated 2
chr13	23073334	23073572	239	*	Distal Intergenic	13	23471169	23472320	1152	2	646201	uc021rhf.1	398748	NA	BASP1P1	BASP1 pseudogene 1
chr7	71300362	71301162	801	*	Intron	7	71244476	71802208	557733	2	83698	uc003twa.4	501046	ENSG00000183166	CALN1	calneuron 1
chr5	3020005	3020098	94	*	Distal Intergenic	5	2752262	2755511	3250	1	153571	uc011cmj.3	267743	NA	IRX2-DT	IRX2 divergent transcript
chr8	139149456	139149746	291	*	Exon	8	139155103	139165459	10357	2	51059	uc003yva.3	15713	ENSG00000147724	FAM135B	family with sequence similarity 135 member B
chr20	3637207	3637377	171	*	Distal Intergenic	20	3639939	3644046	4108	2	64096	uc002win.3	6669	ENSG00000125861	GFRA4	GDNF family receptor alpha 4
chr4	47053884	47054039	156	*	Intron	4	47033295	47428447	395153	1	2560	uc011bze.2	20589	ENSG00000163288	GABRB1	gamma-aminobutyric acid type A receptor subunit beta1
chr7	68041988	68042284	297	*	Distal Intergenic	7	69063905	69755607	691703	1	26053	uc003tvv.4	-1021621	ENSG00000158321	AUTS2	activator of transcription and developmental regulator AUTS2
chr7	147636699	147637248	550	*	Exon	7	146991342	147254962	263621	2	100302191	uc022aoo.1	-381737	ENSG00000221494	MIR548I4	microRNA 548i-4
chr5	4143839	4144191	353	*	Distal Intergenic	5	3596168	3601517	5350	1	79192	uc003jde.3	547671	ENSG00000170549	IRX1	iroquois homeobox 1
chr4	18634475	18635830	1356	*	Distal Intergenic	4	17882218	18023483	141266	2	254251	uc021xmr.1	-610992	ENSG00000178177	LCORL	ligand dependent nuclear receptor corepressor like
chr20	24516380	24516922	543	*	Intron	20	24449835	24647167	197333	1	79953	uc002wtw.1	66545	ENSG00000101463	SYNDIG1	synapse differentiation inducing 1
chr7	158951164	158951354	191	*	Distal Intergenic	7	158827217	158937649	110433	2	7434	uc010lqy.3	-13515	ENSG00000106018	VIPR2	vasoactive intestinal peptide receptor 2
chr7	71017219	71017723	505	*	Intron	7	70772658	70772756	99	2	100500836	uc022afh.1	-244463	ENSG00000265878	MIR3914-1	microRNA 3914-1
chr18	71454246	71455186	941	*	Distal Intergenic	18	71740588	71767303	26716	2	201456	uc002lld.2	312117	ENSG00000141665	FBXO15	F-box protein 15
chr16	8067222	8067576	355	*	Distal Intergenic	16	8619502	8622226	2725	2	283953	uc010uyd.2	554650	ENSG00000232258	TMEM114	transmembrane protein 114
chr10	133978945	133979298	354	*	Promoter	10	133981457	133998313	16857	1	282973	uc001lky.2	-2159	ENSG00000188385	JAKMIP3	Janus kinase and microtubule interacting protein 3
chr7	154144010	154144306	297	*	Intron	7	154002347	154685995	683649	1	1804	uc011kvq.2	141663	ENSG00000130226	DPP6	dipeptidyl peptidase like 6
chr2	127455313	127455827	515	*	Distal Intergenic	2	127413511	127454251	40741	1	2995	uc010flv.4	41802	ENSG00000136732	GYPC	glycophorin C (Gerbich blood group)
chr5	4677901	4678027	127	*	Distal Intergenic	5	5034472	5070115	35644	1	340094	uc003jdg.3	-356445	ENSG00000215231	LINC01020	long intergenic non-protein coding RNA 1020
chr6	169280405	169280580	176	*	Distal Intergenic	6	169017922	169068674	50753	1	64094	uc011egu.2	262483	ENSG00000112562	SMOC2	SPARC related modular calcium binding 2
chr11	131841462	131841932	471	*	Intron	11	131780712	132206716	426005	1	50863	uc001qgq.3	60750	ENSG00000182667	NTM	neurotrimin
chr14	29316223	29316739	517	*	Distal Intergenic	14	29241910	29264000	22091	1	387978	uc001wqf.3	74313	ENSG00000186960	LINC01551	long intergenic non-protein coding RNA 1551
chr10	36612902	36613854	953	*	Distal Intergenic	10	35927177	35930362	3186	2	8325	uc001iyz.1	-682540	ENSG00000177283	FZD8	frizzled class receptor 8
chr11	18680765	18681085	321	*	Distal Intergenic	11	18633712	18656020	22309	2	144108	uc010rdi.1	-24745	ENSG00000179119	SPTY2D1	SPT2 chromatin protein domain containing 1
[truncated: 2 more rows]

## Sheet: Table S6
Supplementary Table S6 Clinical characteristics of the KIRC and PCa cohort
sample ID	Participating centers	Age, years	Gender	Disease	Tumor location	Operation	Sample type	Pathological T stage	Pathological N stage	Pathological M stage
HP44	PKUFH	70	Male	KIRC	Kidney	Radical nephrectomy	Urine	pT3a	N0	M0
p156	PKUFH	66	Male	KIRC	Kidney	Radical nephrectomy	Urine	pT1b	N0	M0
p181	PKUFH	53	Male	KIRC	Kidney	Partial nephrectomy	Urine	pT1a	N0	M0
p185	PKUFH	66	Female	KIRC	Kidney	Radical nephrectomy	Urine	pT3a	N0	M0
p191	PKUFH	56	Male	KIRC	Kidney	Radical nephrectomy	Urine	pT1a	N0	M0
p209	PKUFH	47	Female	KIRC	Kidney	Partial nephrectomy	Urine	pT3a	N0	M0
p216	PKUFH	50	Male	KIRC	Kidney	Partial nephrectomy	Urine	pT1a	N0	M0
p222	PKUFH	63	Male	KIRC	Kidney	Radical nephrectomy	Urine	pT1a	N0	M0
p237	PKUFH	64	Female	KIRC	Kidney	Partial nephrectomy	Urine	pT1b	N0	M0
p242	PKUFH	48	Male	KIRC	Kidney	Radical nephrectomy	Urine	pT1a	N0	M0
p255	PKUFH	63	Male	KIRC	Kidney	Radical nephrectomy	Urine	pT1b	N0	M0
p266	PKUFH	55	Male	KIRC	Kidney	Radical nephrectomy	Urine	pT1a	N0	M0
p291	PKUFH	47	Female	KIRC	Kidney	Partial nephrectomy	Urine	pT1a	N0	M0
p300	PKUFH	49	Male	KIRC	Kidney	Radical nephrectomy	Urine	pT1b	N0	M0
p305	PKUFH	69	Female	KIRC	Kidney	Radical nephrectomy	Urine	pT3a	N0	M0
p310	PKUFH	51	Female	KIRC	Kidney	Radical nephrectomy	Urine	pT1a	N0	M0
p312	PKUFH	29	Male	KIRC	Kidney	Radical nephrectomy	Urine	pT1a	N0	M0
p314	PKUFH	27	Male	KIRC	Kidney	Partial nephrectomy	Urine	pT1a	N0	M0
p330	PKUFH	80	Male	KIRC	Kidney	Radical nephrectomy	Urine	pT1b	N0	M0
p344	PKUFH	33	Female	KIRC	Kidney	Partial nephrectomy	Urine	pT1a	N0	M0
p357	PKUFH	61	Male	KIRC	Kidney	Radical nephrectomy	Urine	pT3a	N0	M0
p42	PKUFH	47	Male	KIRC	Kidney	Partial nephrectomy	Urine	pT1b	N0	M0
p61	PKUFH	47	Male	KIRC and partial papillary renal cell carcinoma type II	Kidney	Radical nephrectomy	Urine	pT1b	N0	M0
p96	PKUFH	70	Male	KIRC	Kidney	Radical nephrectomy	Urine	pT1b	N0	M0
T140	PKUFH	75	Male	PCa	Prostate	Radical prostatectomy	Urine	pT3b	N0	M0
T148	PKUFH	73	Male	PCa	Prostate	Radical prostatectomy	Urine	pT3b	N0	M0
T172	PKUFH	59	Male	PCa	Prostate	Radical prostatectomy	Urine	pT2c	N0	M0
T18	PKUFH	72	Male	PCa	Prostate	Radical prostatectomy	Urine	pT3b	N0	M0
T193	PKUFH	76	Male	PCa	Prostate	Radical prostatectomy	Urine	pT3b	N0	M0
T198	PKUFH	58	Male	PCa	Prostate	Radical prostatectomy	Urine	pT3b	N0	M0
T200	PKUFH	57	Male	PCa	Prostate	Radical prostatectomy	Urine	pT3b	N0	M0
T201	PKUFH	70	Male	PCa	Prostate	Radical prostatectomy	Urine	pT2c	N0	M0
T20	PKUFH	68	Male	PCa	Prostate	Radical prostatectomy	Urine	pT2a	N0	M0
T202	PKUFH	70	Male	PCa	Prostate	Radical prostatectomy	Urine	pT2c	N0	M0
T203	PKUFH	67	Male	PCa	Prostate	Radical prostatectomy	Urine	pT2c	N0	M0
T204	PKUFH	73	Male	PCa	Prostate	Radical prostatectomy	Urine	pT3b	N0	M0
T210	PKUFH	72	Male	PCa	Prostate	Radical prostatectomy	Urine	pT2c	N0	M0
T216	PKUFH	68	Male	PCa	Prostate	Radical prostatectomy	Urine	pT3b	N0	M0
T218	PKUFH	67	Male	PCa	Prostate	Radical prostatectomy	Urine	pT3a	N0	M0
T221	PKUFH	54	Male	PCa	Prostate	Radical prostatectomy	Urine	pT3a	N0	M0
T22	PKUFH	74	Male	PCa	Prostate	Radical prostatectomy	Urine	pT3a	N0	M0
T223	PKUFH	73	Male	PCa	Prostate	Radical prostatectomy	Urine	pT2c	N0	M0
T225	PKUFH	69	Male	PCa	Prostate	Radical prostatectomy	Urine	pT3b	N0	M0
T232	PKUFH	80	Male	PCa	Prostate	Radical prostatectomy	Urine	pT3a	N0	M0
T27	PKUFH	54	Male	PCa	Prostate	Radical prostatectomy	Urine	pT3a	N0	M0
T28	PKUFH	67	Male	PCa	Prostate	Radical prostatectomy	Urine	pT3a	N0	M0
T29	PKUFH	68	Male	PCa	Prostate	Radical prostatectomy	Urine	pT3a	N0	M0
T32	PKUFH	71	Male	PCa	Prostate	Radical prostatectomy	Urine	pT3a	N0	M0
T33	PKUFH	65	Male	PCa	Prostate	Radical prostatectomy	Urine	pT2c	N0	M0
T35	PKUFH	72	Male	PCa	Prostate	Radical prostatectomy	Urine	pT3a	N0	M0
T36	PKUFH	66	Male	PCa	Prostate	Radical prostatectomy	Urine	pT3a	N0	M0
T49	PKUFH	68	Male	PCa	Prostate	Radical prostatectomy	Urine	pT3a	N0	M0
T52	PKUFH	82	Male	PCa	Prostate	Radical prostatectomy	Urine	pT3a	N0	M0
T74	PKUFH	61	Male	PCa	Prostate	Radical prostatectomy	Urine	pT2c	N0	M0
T76	PKUFH	72	Male	PCa	Prostate	Radical prostatectomy	Urine	pT2a	N0	M0
T78	PKUFH	67	Male	PCa	Prostate	Radical prostatectomy	Urine	pT3a	N0	M0
T80	PKUFH	61	Male	PCa	Prostate	Radical prostatectomy	Urine	pT3a	N0	M0
T83	PKUFH	64	Male	PCa	Prostate	Radical prostatectomy	Urine	pT3b	N0	M0
Abbreviation: KIRC, clear cell renal cell carcinoma; PCa, prostate cancer; PKUFH, Peking University First Hospital.
